# Supplementary material for: Rapid forensic ancestry inference in selected Northeast Asian populations: a Y-STR based attention-based ensemble framework for initial investigation guidance
Source: Front Genet. 2025 Sep 17;16:1631529. doi: 10.3389/fgene.2025.1631529 (PMC12485621; doi:10.3389/fgene.2025.1631529)
Supplement: Supplementary file 1 [file Table1.xlsx]

## Sheet: Summary
Ethnic group	Count
Han	839
Hui	333
Japanese	960
Korean	520
Kyrgyz	220
Mongolia	443
Yi	273
Total	3588

## Sheet: Data_Sheet
ID	nation	ethnic group	DYS19	DYS385a	DYS385b	DYS389I	DYS389II	DYS390	DYS391	DYS392	DYS393	DYS437	DYS438	DYS439	DYS448	DYS456	DYS458	DYS481	DYS533	DYS570	DYS576	DYS635	YGATAH4
HAN-001	china	Han	14	13	17	12	28	24	10	14	12	15	11	13	20	15	18	23	11	20	18	20	12
HAN-002	china	Han	15	11	11	13	28	22	10	13	12	13	10	12	19	15	18	23	11	17	19	21	12
HAN-003	china	Han	15	12	18	12	28	23	10	12	12	14	10	11	19	16	19	23	12	17	19	19	11
HAN-004	china	Han	15	12	14	12	28	23	10	14	12	14	10	11	19	15	16	24	11	18	18	20	13
HAN-005	china	Han	15	14	16	12	28	24	10	14	13	16	11	13	20	15	18	23	11	19	18	20	11
HAN-006	china	Han	16	12	16	12	28	23	11	12	12	15	10	12	19	16	20	24	11	18	19	20	12
HAN-007	china	Han	15	13	16	12	29	23	10	12	12	14	10	12	19	16	18	21	11	15	19	19	12
HAN-008	china	Han	14	13	14	12	28	24	10	12	12	14	11	12	20	16	19	23	12	18	21	20	12
HAN-009	china	Han	14	12	16	12	29	23	11	12	12	15	10	12	19	16	18	22	12	19	18	20	12
HAN-010	china	Han	15	12	16	12	30	23	10	12	12	15	10	13	19	14	18	23	11	17	18	20	12
HAN-011	china	Han	14	12	13	13	29	23	10	15	13	14	10	12	19	14	16	22	13	17	18	21	13
HAN-012	china	Han	15	12	16	12	28	23	10	12	12	15	10	12	19	14	20	24	11	16	19	19	12
HAN-013	china	Han	15	12	18	12	28	23	10	12	12	15	10	11	19	15	17	22	11	17	18	20	12
HAN-014	china	Han	16	14	20	12	28	25	10	13	12	14	10	12	19	14	19	24	11	19	16	22	12
HAN-015	china	Han	15	12	17	12	28	22	10	12	12	15	11	12	19	15	18	22	12	18	19	19	12
HAN-016	china	Han	15	12	13	13	30	23	11	14	14	14	10	11	18	17	15	25	11	16	17	19	12
HAN-017	china	Han	16	12	18	12	28	25	10	13	13	14	11	12	19	15	19	23	12	19	16	24	12
HAN-018	china	Han	15	13	18	12	28	25	10	13	12	15	11	12	20	15	16	24	11	17	19	20	11
HAN-019	china	Han	14	13	21	12	28	24	10	15	12	15	11	12	20	15	19	23	11	17	18	21	12
HAN-020	china	Han	15	12	18	12	28	25	10	13	12	16	10	12	19	14	18	23	11	17	20	21	11
HAN-021	china	Han	14	13	17	12	27	25	10	14	13	15	11	12	20	15	18	23	11	19	18	20	12
HAN-022	china	Han	15	12	18	12	29	23	10	13	13	14	10	11	18	15	16	26	12	16	18	21	13
HAN-023	china	Han	14	13	18	13	29	25	11	13	12	15	11	11	20	15	17	23	10	20	18	20	11
HAN-024	china	Han	15	11	18	12	28	23	10	12	12	16	10	11	18	16	18	21	11	17	20	23	11
HAN-025	china	Han	15	12	18	12	28	23	10	12	12	14	10	13	19	15	18	22	11	16	18	19	12
HAN-026	china	Han	16	12	19	12	28	25	10	13	12	14	10	12	19	14	20	24	11	18	17	23	11
HAN-027	china	Han	14	11	13	14	29	24	10	14	13	14	10	11	19	16	15	22	12	19	20	22	12
HAN-028	china	Han	15	12	16	12	27	23	10	12	13	15	10	12	19	15	17	23	12	17	20	20	12
HAN-029	china	Han	15	12	19	13	30	24	11	15	14	14	10	11	18	15	16	23	10	18	17	22	11
HAN-030	china	Han	14	12	13	13	29	23	10	15	13	14	10	11	19	15	17	22	12	19	18	21	12
HAN-031	china	Han	15	13	14	12	29	23	11	14	13	14	10	11	18	17	15	25	11	19	18	19	12
HAN-032	china	Han	15	11	16	12	29	23	10	12	13	15	10	12	18	15	20	24	11	16	21	19	12
HAN-033	china	Han	15	12	17	13	31	24	11	13	12	15	10	12	20	15	16	23	12	15	17	20	11
HAN-034	china	Han	16	12	16	12	28	23	10	12	13	15	10	11	19	15	17	23	12	17	19	22	12
HAN-035	china	Han	15	12	12	12	28	23	12	12	12	15	10	12	19	15	16	22	11	17	17	20	13
HAN-036	china	Han	15	12	18	12	29	24	10	12	14	15	10	11	19	15	18	22	11	18	18	19	12
HAN-037	china	Han	16	12	19	12	28	25	11	13	12	14	10	12	19	14	18	25	11	19	18	22	11
HAN-038	china	Han	14	13	16	12	28	24	10	14	11	15	11	13	20	16	17	24	11	17	19	20	12
HAN-039	china	Han	16	12	18	12	27	24	10	13	12	14	11	11	20	15	18	23	11	17	18	21	12
HAN-040	china	Han	13	13	16	12	28	23	10	12	12	15	10	11	19	15	17	22	12	17	18	19	12
HAN-041	china	Han	15	13	20	12	28	24	10	14	12	14	11	11	20	15	18	23	11	19	18	20	12
HAN-042	china	Han	15	12	19	12	29	23	11	12	12	15	10	12	19	16	19	22	12	17	18	21	12
HAN-043	china	Han	14	11	11	14	29	23	10	14	13	14	10	11	19	17	15	22	13	18	17	22	12
HAN-044	china	Han	16	11	19	12	29	22	9	13	12	14	10	11	20	16	17	23	11	17	19	21	12
HAN-045	china	Han	14	13	19	12	28	23	10	14	12	14	11	10	20	15	15	23	11	19	17	20	12
HAN-046	china	Han	15	13	18	13	28	24	10	14	11	15	11	12	20	16	17	24	11	20	19	21	12
HAN-047	china	Han	16	13	20	12	28	24	10	14	12	15	11	12	21	16	18	24	11	19	20	20	11
HAN-048	china	Han	15	13	17	12	28	23	11	12	12	15	10	13	19	15	17	22	11	19	18	20	12
HAN-049	china	Han	15	13	20	12	27	24	10	14	13	15	11	13	21	15	17	23	11	19	19	20	13
HAN-050	china	Han	16	11	19	12	28	23	10	13	12	14	10	11	19	15	17	24	11	19	19	21	12
HAN-051	china	Han	15	11	11	13	28	22	10	14	12	16	10	11	19	17	16	23	11	18	18	20	13
HAN-052	china	Han	16	13	13	12	27	23	11	14	13	14	10	11	18	16	15	26	11	18	18	19	12
HAN-053	china	Han	15	12	18	11	28	24	11	13	13	14	10	11	19	14	17	23	12	15	19	22	10
HAN-054	china	Han	14	12	13	13	29	23	10	14	13	14	10	11	19	15	15	23	12	19	19	21	11
HAN-055	china	Han	14	11	12	14	29	23	11	14	13	14	10	10	18	14	17	21	13	18	19	20	11
HAN-056	china	Han	15	13	13	12	29	24	11	14	13	14	10	11	18	17	15	26	11	17	17	19	12
HAN-057	china	Han	15	13	19	12	28	23	10	14	12	15	11	12	20	16	17	23	11	18	18	21	13
HAN-058	china	Han	17	13	18	13	29	24	10	13	12	14	10	12	19	14	20	25	12	18	18	23	13
HAN-059	china	Han	15	13	16	12	28	23	10	12	12	15	10	13	19	16	18	22	11	17	19	19	12
HAN-060	china	Han	15	13	18	13	30	24	11	13	13	14	10	11	18	15	17	24	10	17	19	22	11
HAN-061	china	Han	16	12	13	12	28	23	10	14	13	14	10	11	18	16	13	26	11	19	17	20	12
HAN-062	china	Han	15	13	18	12	28	24	10	14	12	15	11	12	20	15	17	23	11	20	19	20	12
HAN-063	china	Han	14	12	17	12	28	24	10	14	12	15	11	13	21	16	17	23	11	18	17	21	12
HAN-064	china	Han	14	11	12	12	28	23	10	13	12	15	10	11	19	15	19	24	12	16	19	21	11
HAN-065	china	Han	15	13	19	12	28	24	10	14	12	15	11	12	20	15	18	23	12	20	18	19	11
HAN-066	china	Han	14	12	12	14	30	23	10	13	13	14	10	11	20	15	15	22	12	18	18	23	11
HAN-067	china	Han	15	14	17	12	28	23	10	13	12	13	10	11	20	14	18	25	11	19	17	21	12
HAN-068	china	Han	15	13	14	12	29	23	10	14	13	14	10	10	19	17	15	25	12	17	18	19	12
HAN-069	china	Han	17	12	20	12	29	23	10	13	13	14	10	10	19	14	19	24	11	17	18	21	11
HAN-070	china	Han	14	11	12	12	28	23	10	13	12	15	10	11	19	15	19	24	12	17	17	21	11
HAN-071	china	Han	15	12	19	12	29	23	10	12	12	14	10	12	20	16	17	22	11	17	17	20	12
HAN-072	china	Han	15	11	17	12	28	23	10	13	12	15	10	12	20	16	15	22	11	16	17	19	12
HAN-073	china	Han	15	13	14	12	28	23	11	14	13	14	10	11	18	15	18	24	10	18	18	19	12
HAN-074	china	Han	17	13	14	12	28	24	10	14	12	16	11	12	19	15	18	23	11	18	19	20	13
HAN-075	china	Han	16	12	18	12	27	23	10	12	12	15	10	12	19	15	18	22	11	16	18	19	12
HAN-076	china	Han	14	13	19	12	28	23	11	14	12	14	11	11	20	15	17	24	11	18	19	20	12
HAN-077	china	Han	15	12	17	12	29	23	11	12	12	15	10	12	19	16	18	24	11	16	18	21	12
HAN-078	china	Han	15	13	13	12	30	23	10	14	13	14	10	11	18	16	15	24	11	17	17	20	10
HAN-079	china	Han	17	13	19	14	31	24	10	13	12	14	10	11	20	15	18	25	11	18	18	24	11
HAN-080	china	Han	15	11	12	14	31	23	10	14	14	14	11	11	19	17	15	22	12	20	18	21	12
HAN-081	china	Han	15	14	17	12	28	24	10	13	14	15	10	10	19	15	17	22	13	16	19	23	12
HAN-082	china	Han	17	14	19	12	28	24	10	13	12	14	10	11	20	14	17	24	11	20	21	22	12
HAN-083	china	Han	14	14	14	12	28	22	10	14	13	14	10	12	18	14	15	26	11	16	16	20	12
HAN-084	china	Han	15	13	14	13	30	22	10	14	13	14	10	11	18	14	15	25	11	18	16	20	13
HAN-085	china	Han	14	11	12	13	29	22	10	14	13	14	10	10	19	15	17	21	12	18	16	22	12
HAN-086	china	Han	14	12	12	14	29	23	10	14	13	14	11	11	20	15	16	22	12	20	19	25	12
HAN-087	china	Han	17	13	19	13	27	25	11	13	12	14	10	13	19	14	16	23	11	18	20	23	13
HAN-088	china	Han	15	14	17	12	28	24	10	13	14	15	10	10	19	15	17	24	13	16	19	23	12
HAN-089	china	Han	15	13	21	12	30	24	10	13	13	14	10	12	22	15	17	26	11	16	17	20	11
HAN-090	china	Han	15	12	17	14	30	24	10	13	14	14	10	11	18	16	16	23	11	21	18	21	12
HAN-091	china	Han	15	13	13	12	28	24	10	14	13	14	10	11	18	15	16	24	11	20	17	20	12
HAN-092	china	Han	15	13	13	12	29	24	11	14	13	14	10	12	18	16	17	25	11	17	20	19	12
HAN-093	china	Han	14	12	18	13	30	23	10	13	12	14	10	11	19	14	17	24	12	16	19	21	11
HAN-094	china	Han	15	13	13	12	29	24	11	14	13	14	10	13	18	16	16	25	11	17	20	19	12
HAN-095	china	Han	14	13	18	12	27	25	11	14	12	15	11	12	20	15	15	23	11	20	18	20	12
HAN-096	china	Han	15	14	17	12	30	24	10	14	13	15	11	12	20	15	18	23	12	18	17	20	12
HAN-097	china	Han	15	13	13	12	29	23	11	14	13	14	10	11	18	16	15	26	11	19	20	20	13
HAN-098	china	Han	16	11	16	13	29	23	10	13	12	15	11	11	19	15	18	22	11	17	19	20	12
HAN-099	china	Han	15	13	13	12	29	24	11	14	13	14	10	12	18	16	16	25	11	17	20	19	13
HAN-100	china	Han	15	12	16	12	30	23	10	12	12	15	10	12	18	15	16	23	11	17	18	19	12
HAN-101	china	Han	16	13	13	12	29	23	11	14	13	14	10	11	18	17	15	27	11	17	18	19	12
HAN-102	china	Han	15	14	18	12	28	24	10	14	12	15	11	12	20	15	16	23	12	17	18	20	12
HAN-103	china	Han	16	12	13	12	28	25	10	12	12	15	10	12	19	16	18	23	11	16	17	19	12
HAN-104	china	Han	16	12	19	12	28	25	9	13	12	14	10	11	19	14	17	26	11	18	19	22	12
HAN-105	china	Han	14	13	20	12	26	24	10	14	12	15	11	13	20	15	19	23	11	18	19	20	12
HAN-106	china	Han	15	12	20	13	28	23	10	13	14	14	10	13	18	15	17	23	10	20	18	22	11
HAN-107	china	Han	16	11	16	14	30	23	10	13	12	15	11	11	19	15	18	22	11	17	19	20	12
HAN-108	china	Han	15	13	13	12	29	23	11	14	13	14	10	12	18	17	15	25	12	18	16	19	12
HAN-109	china	Han	16	12	19	12	28	23	10	13	12	14	10	11	19	14	18	24	11	18	18	22	12
HAN-110	china	Han	14	12	19	12	27	25	10	13	12	15	10	13	20	15	18	26	11	19	18	23	12
HAN-111	china	Han	16	13	19	12	28	24	11	13	12	15	10	10	20	15	17	23	11	19	19	21	12
HAN-112	china	Han	15	14	18	12	28	24	10	14	12	15	11	12	20	15	19	23	12	17	18	20	12
HAN-113	china	Han	12	11	20	13	28	25	11	13	13	14	10	11	21	15	17	27	11	17	17	20	11
HAN-114	china	Han	15	14	19	12	28	24	10	14	13	14	11	13	20	15	18	24	11	18	19	20	12
HAN-115	china	Han	15	13	13	12	28	23	10	14	13	14	10	11	18	17	15	23	11	18	16	19	11
HAN-116	china	Han	15	13	13	12	28	23	11	15	13	14	10	11	18	17	15	25	11	18	18	19	12
HAN-117	china	Han	14	14	19	12	28	23	10	14	12	15	11	12	20	15	18	23	11	17	17	20	13
HAN-118	china	Han	16	12	18	12	28	25	10	13	12	14	10	12	19	14	21	23	11	19	17	21	11
HAN-119	china	Han	15	13	13	12	28	24	11	14	13	14	10	12	18	17	16	25	11	18	20	19	12
HAN-120	china	Han	15	12	18	14	29	24	10	13	14	14	10	12	18	17	16	23	11	16	16	21	12
HAN-121	china	Han	15	12	19	12	29	23	10	12	12	15	10	12	20	16	19	22	11	17	17	20	13
HAN-122	china	Han	13	11	11	12	28	22	10	13	12	16	10	11	19	17	18	24	10	17	18	21	12
HAN-123	china	Han	14	13	17	13	29	24	10	14	12	14	11	11	20	15	18	23	11	20	19	20	12
HAN-124	china	Han	15	12	18	14	30	23	9	15	13	14	10	11	18	15	16	24	10	18	18	21	12
HAN-125	china	Han	16	12	19	12	28	25	11	13	12	14	10	12	19	14	18	28	11	20	18	21	12
HAN-126	china	Han	16	13	14	12	29	23	10	12	14	14	10	12	17	16	14	24	10	20	16	21	12
HAN-127	china	Han	15	12	17	14	29	24	10	13	14	14	10	12	18	14	16	23	11	19	17	21	12
HAN-128	china	Han	15	12	20	13	31	23	12	13	12	14	10	11	19	14	18	23	11	16	18	21	11
HAN-129	china	Han	15	13	21	13	29	24	10	13	12	15	10	13	19	15	18	28	11	17	17	21	11
HAN-130	china	Han	15	11	13	14	31	23	10	14	13	14	11	11	19	16	15	23	12	19	19	24	12
HAN-131	china	Han	14	11	12	14	30	23	11	14	13	14	10	10	18	14	17	22	12	18	18	21	10
HAN-132	china	Han	14	14	19	12	27	24	10	14	12	15	11	12	20	15	18	24	12	17	19	20	12
HAN-133	china	Han	15	14	18	12	28	24	10	14	12	15	11	13	20	15	18	23	12	18	17	20	12
HAN-134	china	Han	15	12	16	12	29	23	10	12	12	15	10	12	19	16	18	23	11	16	18	19	12
HAN-135	china	Han	15	14	18	12	28	24	10	14	14	14	10	11	18	15	18	23	10	19	18	23	10
HAN-136	china	Han	17	12	20	12	29	25	10	13	12	14	10	11	18	14	20	24	11	20	18	21	12
HAN-137	china	Han	14	12	18	12	28	24	10	13	12	15	11	12	19	15	15	25	11	16	19	21	12
HAN-138	china	Han	16	12	14	13	29	23	10	14	12	14	10	12	18	17	15	24	11	18	17	20	12
HAN-139	china	Han	15	13	15	12	29	23	10	12	12	15	10	12	19	17	17	22	11	18	20	19	11
HAN-140	china	Han	15	12	13	12	28	23	10	12	12	15	10	13	19	15	18	22	11	17	19	20	12
HAN-141	china	Han	15	14	14	12	28	23	10	14	13	14	10	11	18	15	17	24	11	20	17	20	12
HAN-142	china	Han	16	12	15	12	28	23	10	14	12	14	10	12	19	16	17	25	12	18	18	20	12
HAN-143	china	Han	15	12	16	12	27	23	10	12	13	15	10	13	19	15	20	24	11	18	19	20	11
HAN-144	china	Han	14	12	16	12	28	23	10	12	12	15	10	13	19	15	20	22	11	16	19	22	12
HAN-145	china	Han	17	12	20	13	29	24	10	13	12	14	10	12	20	15	18	24	11	18	17	22	11
HAN-146	china	Han	15	11	14	13	29	22	10	15	13	14	11	11	19	15	17	23	12	21	18	21	12
HAN-147	china	Han	15	13	13	12	27	23	10	14	13	14	10	12	18	15	16	24	11	20	17	20	12
HAN-148	china	Han	14	13	19	12	27	24	10	14	12	15	11	12	20	15	18	23	11	21	17	20	12
HAN-149	china	Han	15	13	17	12	27	24	10	15	12	15	11	13	20	15	17	23	11	20	17	20	11
HAN-150	china	Han	14	13	19	12	28	24	10	14	12	15	11	13	20	15	17	23	12	18	16	18	12
HAN-151	china	Han	15	12	16	14	31	24	10	13	14	14	10	11	18	15	15	23	11	21	18	21	12
HAN-152	china	Han	15	14	18	12	28	24	10	14	12	15	11	13	20	15	18	23	12	19	18	20	12
HAN-153	china	Han	15	12	18	13	30	23	10	13	12	14	10	12	19	14	17	23	12	16	20	21	11
HAN-154	china	Han	14	13	17	12	28	24	10	14	12	15	11	12	20	16	15	23	11	17	17	20	12
HAN-155	china	Han	16	12	19	12	29	25	10	13	12	14	10	12	19	14	18	28	11	20	18	21	12
HAN-156	china	Han	17	12	16	13	31	23	10	12	12	15	10	12	19	15	20	22	11	16	19	19	12
HAN-157	china	Han	14	13	17	12	28	24	9	14	12	15	11	11	20	15	21	25	11	17	18	20	12
HAN-158	china	Han	17	12	19	14	31	24	10	13	12	14	10	11	20	15	18	25	11	18	18	22	11
HAN-159	china	Han	16	12	13	12	28	24	10	12	12	15	10	12	19	16	18	23	11	16	17	19	12
HAN-160	china	Han	15	12	18	13	29	23	10	13	14	14	10	12	18	15	17	22	10	20	20	24	11
HAN-161	china	Han	15	12	16	12	28	23	10	13	12	15	10	11	20	14	16	27	11	19	18	21	11
HAN-162	china	Han	15	13	18	14	30	25	11	13	14	14	10	12	18	14	19	22	10	19	19	22	10
HAN-163	china	Han	15	12	13	12	28	23	10	14	13	14	10	13	18	15	15	24	11	18	16	20	12
HAN-164	china	Han	16	12	20	12	28	25	10	13	12	14	10	11	19	14	17	26	11	17	19	23	12
HAN-165	china	Han	16	13	14	12	29	23	10	14	13	14	10	11	19	17	15	25	11	17	17	19	12
HAN-166	china	Han	16	11	11	14	31	22	10	13	12	15	10	13	18	16	20	23	11	17	19	21	12
HAN-167	china	Han	15	13	19	12	28	24	10	14	12	15	11	13	20	15	18	24	11	18	19	20	12
HAN-168	china	Han	16	13	14	12	29	23	10	14	12	14	10	11	18	17	15	25	11	17	18	19	12
HAN-169	china	Han	15	13	13	12	28	24	10	14	13	14	10	11	18	14	17	24	11	19	16	20	12
HAN-170	china	Han	15	12	20	13	29	25	10	13	12	14	10	11	19	14	19	24	11	20	18	22	11
HAN-171	china	Han	14	13	19	12	29	25	11	14	13	15	12	12	20	15	20	23	12	17	17	21	12
HAN-172	china	Han	15	13	18	13	29	24	11	13	12	15	10	13	19	15	18	28	11	19	17	21	11
HAN-173	china	Han	15	12	13	12	28	23	10	14	13	14	10	13	18	15	15	24	11	19	17	20	12
HAN-174	china	Han	14	13	17	12	28	23	10	15	12	15	11	13	20	15	19	23	11	17	20	20	12
HAN-175	china	Han	17	13	18	14	30	25	11	13	12	14	11	11	18	15	16	22	10	17	19	21	11
HAN-176	china	Han	14	13	17	13	29	24	10	14	12	16	11	12	20	17	18	23	11	17	20	21	12
HAN-177	china	Han	16	13	19	14	31	23	10	13	12	14	10	12	20	15	20	22	11	18	19	22	10
HAN-178	china	Han	14	12	13	13	29	23	10	15	13	14	10	12	19	14	15	23	12	16	18	21	12
HAN-179	china	Han	16	13	19	14	31	23	10	13	12	14	10	12	20	15	21	22	11	17	20	21	10
HAN-180	china	Han	15	12	18	13	31	24	10	13	12	15	10	11	19	15	17	22	11	18	19	22	12
HAN-181	china	Han	15	13	13	12	30	23	10	14	13	14	10	13	17	16	15	24	12	19	15	22	12
HAN-182	china	Han	15	14	20	13	29	24	10	13	12	15	10	12	19	15	17	28	12	19	17	21	11
HAN-183	china	Han	15	13	14	14	30	25	11	13	14	14	10	12	18	14	19	22	10	18	19	22	10
HAN-184	china	Han	15	13	14	12	28	23	10	14	13	14	10	11	18	15	15	25	11	20	19	20	11
HAN-185	china	Han	14	13	17	13	29	24	10	14	12	16	11	11	20	17	18	23	11	17	20	21	12
HAN-186	china	Han	14	13	17	12	28	25	10	14	12	15	11	13	20	16	19	24	11	17	20	20	12
HAN-187	china	Han	15	12	19	12	28	22	10	13	12	15	10	12	19	15	19	24	12	15	18	21	11
HAN-188	china	Han	14	13	13	13	28	23	10	14	13	16	10	11	18	14	16	25	11	19	18	20	12
HAN-189	china	Han	15	13	19	13	29	24	11	13	14	14	10	12	17	14	16	23	10	16	18	22	11
HAN-190	china	Han	16	12	20	12	28	23	10	13	12	14	10	11	19	14	17	26	11	17	20	22	12
HAN-191	china	Han	14	13	18	12	26	24	10	14	13	15	11	11	20	15	18	23	11	19	20	21	11
HAN-192	china	Han	16	13	19	13	30	24	11	13	14	14	10	12	18	15	20	23	10	17	19	22	11
HAN-193	china	Han	14	13	19	13	29	23	11	14	12	14	11	11	20	15	17	23	11	20	18	20	12
HAN-194	china	Han	15	13	18	14	30	24	11	13	14	14	10	12	18	14	21	23	10	17	19	23	10
HAN-195	china	Han	16	14	20	12	28	24	10	13	13	14	11	12	20	14	18	24	12	18	18	23	12
HAN-196	china	Han	15	14	14	12	29	23	10	14	13	14	10	11	18	16	15	26	11	19	19	19	12
HAN-197	china	Han	16	13	23	13	28	24	10	13	12	15	10	13	19	15	18	28	11	18	17	21	11
HAN-198	china	Han	16	13	18	11	28	24	11	13	14	15	10	11	18	15	16	22	10	16	17	21	11
HAN-199	china	Han	14	13	23	13	30	25	11	13	12	15	10	12	20	15	16	21	10	19	17	21	11
HAN-200	china	Han	16	11	18	13	29	23	10	13	12	15	10	11	19	16	21	26	11	17	21	21	11
HAN-201	china	Han	16	13	18	11	28	25	11	14	13	14	10	12	18	15	18	22	11	15	17	21	11
HAN-202	china	Han	16	13	20	13	29	25	10	13	12	15	11	12	19	17	18	23	11	16	17	21	12
HAN-203	china	Han	16	13	18	13	30	25	10	13	14	14	10	13	18	15	19	23	10	16	18	21	11
HAN-204	china	Han	15	13	13	12	29	23	11	14	13	14	10	12	18	14	15	26	11	18	18	19	11
HAN-205	china	Han	15	12	20	13	31	24	10	13	12	14	10	12	19	14	17	23	11	15	18	20	11
HAN-206	china	Han	15	12	13	12	29	22	10	14	13	14	10	13	18	15	15	26	12	20	15	24	12
HAN-207	china	Han	15	12	22	13	29	22	10	13	13	14	10	12	19	15	17	22	11	17	17	21	11
HAN-208	china	Han	15	12	19	12	27	25	10	13	12	14	10	12	19	14	19	24	11	18	17	21	12
HAN-209	china	Han	15	14	19	12	28	24	10	13	12	14	11	12	19	14	17	25	13	18	18	23	12
HAN-210	china	Han	14	13	13	12	30	25	10	14	12	15	11	13	20	15	19	24	10	16	22	20	12
HAN-211	china	Han	16	13	18	13	30	24	11	13	14	14	10	13	18	15	19	23	10	16	18	22	11
HAN-212	china	Han	14	13	20	12	27	24	11	14	12	15	11	12	20	15	19	23	12	20	18	20	11
HAN-213	china	Han	17	13	18	12	28	23	10	13	12	14	10	12	19	15	19	26	10	16	17	22	12
HAN-214	china	Han	16	13	21	12	28	25	10	13	12	14	10	12	18	17	18	23	12	16	17	24	11
HAN-215	china	Han	15	13	13	12	28	23	10	14	13	14	10	11	18	17	15	26	11	19	17	20	12
HAN-216	china	Han	15	11	16	12	29	23	10	12	12	15	10	13	19	15	16	21	12	16	17	20	11
HAN-217	china	Han	15	12	19	12	27	25	10	13	12	14	10	13	19	14	17	26	11	17	20	20	12
HAN-218	china	Han	14	12	13	13	30	23	10	15	13	14	10	11	19	15	18	22	12	17	18	23	12
HAN-219	china	Han	18	14	20	12	27	23	10	13	13	15	10	13	22	15	19	24	12	19	17	24	11
HAN-220	china	Han	15	13	21	13	29	24	10	13	12	15	10	13	19	15	16	28	11	18	18	21	11
HAN-221	china	Han	14	13	16	12	28	25	11	14	12	15	11	11	20	15	20	23	11	17	20	20	12
HAN-222	china	Han	14	12	18	12	28	23	10	13	12	15	11	12	20	16	15	25	11	17	17	21	12
HAN-223	china	Han	16	13	20	12	29	25	10	13	12	14	10	12	18	16	17	23	12	15	20	24	11
HAN-224	china	Han	16	12	12	12	28	23	10	12	12	15	10	13	19	16	19	22	11	17	19	20	12
HAN-225	china	Han	15	13	13	12	28	23	11	14	13	14	10	11	18	16	15	25	11	18	20	20	13
HAN-226	china	Han	15	13	13	12	26	23	11	14	13	14	10	12	18	16	15	25	11	17	18	19	12
HAN-227	china	Han	16	13	19	14	30	24	11	13	14	14	10	12	18	15	18	23	10	17	17	22	11
HAN-228	china	Han	15	13	19	12	28	24	10	14	12	15	11	12	20	14	18	24	11	17	18	20	12
HAN-229	china	Han	17	12	20	14	30	25	10	13	12	14	10	13	19	14	18	24	11	19	18	22	11
HAN-230	china	Han	15	12	16	13	32	23	10	12	13	15	10	11	19	15	18	23	11	17	19	19	11
HAN-231	china	Han	16	13	20	13	30	24	11	13	14	14	10	12	18	15	18	23	10	16	18	24	11
HAN-232	china	Han	15	13	18	12	28	25	10	14	12	14	11	13	20	15	19	23	11	17	20	20	12
HAN-233	china	Han	16	13	19	13	31	24	11	13	14	14	10	12	18	15	18	23	10	16	18	25	11
HAN-234	china	Han	16	12	19	12	28	25	10	13	12	14	10	12	19	14	17	27	11	17	19	21	12
HAN-235	china	Han	14	13	17	12	28	24	10	14	12	15	11	13	20	15	18	23	11	17	19	20	12
HAN-236	china	Han	15	14	19	13	29	25	11	13	14	14	10	13	18	15	18	23	10	16	18	22	11
HAN-237	china	Han	16	13	13	12	28	23	10	14	13	14	10	13	18	16	15	26	12	18	16	21	12
HAN-238	china	Han	15	13	20	14	29	24	10	14	12	15	10	11	20	16	19	25	11	19	19	21	12
HAN-239	china	Han	16	13	19	13	30	24	10	13	14	14	10	12	17	16	17	21	10	16	17	18	11
HAN-240	china	Han	15	12	19	11	27	23	10	12	13	14	10	12	19	14	16	23	12	19	18	21	12
HAN-241	china	Han	14	13	18	12	26	24	10	14	13	15	11	12	20	15	19	23	11	20	18	21	12
HAN-242	china	Han	16	13	14	12	29	23	10	14	13	14	10	11	18	17	15	25	11	17	18	20	12
HAN-243	china	Han	14	13	17	12	28	24	10	14	12	15	11	12	20	15	19	23	11	18	20	20	12
HAN-244	china	Han	15	13	15	12	29	23	10	12	12	14	10	13	19	16	17	22	11	16	18	19	12
HAN-245	china	Han	15	12	20	13	29	22	10	13	12	14	10	12	19	16	17	22	11	18	19	21	11
HAN-246	china	Han	15	13	20	13	29	24	11	13	14	14	10	12	18	16	18	23	10	16	18	24	11
HAN-247	china	Han	16	13	13	12	28	23	10	14	13	14	10	11	18	17	16	24	11	19	17	19	12
HAN-248	china	Han	14	13	17	12	28	24	10	14	12	15	11	13	20	15	19	23	11	17	20	20	12
HAN-249	china	Han	15	12	13	12	28	23	10	14	14	15	10	13	18	15	15	24	12	18	16	22	12
HAN-250	china	Han	15	13	19	13	29	25	10	13	13	14	10	12	18	15	15	23	10	18	17	22	11
HAN-251	china	Han	16	12	19	12	28	25	9	13	12	14	10	12	19	14	16	26	11	17	20	22	12
HAN-252	china	Han	16	13	14	12	29	23	10	14	13	14	11	13	18	14	15	25	12	22	16	21	12
HAN-253	china	Han	16	13	18	14	31	25	11	13	13	14	10	12	18	16	17	24	10	18	18	22	12
HAN-254	china	Han	15	12	14	12	30	23	10	14	13	14	11	12	19	15	15	25	12	18	16	21	12
HAN-255	china	Han	14	11	12	14	31	23	11	14	13	14	11	12	19	15	16	22	12	18	19	24	12
HAN-256	china	Han	17	13	22	12	28	25	10	13	12	15	10	12	20	15	20	22	11	20	18	23	12
HAN-257	china	Han	16	14	19	13	29	25	10	13	14	14	10	12	18	15	17	23	10	16	18	23	10
HAN-258	china	Han	16	13	18	14	30	24	10	14	12	15	10	12	20	15	20	26	11	18	19	21	12
HAN-259	china	Han	15	13	19	13	29	24	11	13	14	14	10	12	18	15	18	24	10	16	19	24	11
HAN-260	china	Han	16	13	19	13	30	24	11	13	14	14	10	13	18	15	18	24	10	16	17	23	11
HAN-261	china	Han	16	14	18	13	28	24	11	13	14	14	10	13	18	16	17	23	10	18	18	24	11
HAN-262	china	Han	14	14	18	12	26	23	10	14	13	15	11	12	20	15	18	23	11	19	19	21	12
HAN-263	china	Han	15	12	18	12	30	23	10	13	14	14	10	11	20	15	19	25	12	15	18	20	12
HAN-264	china	Han	17	13	19	13	30	25	11	13	14	14	10	12	18	15	18	23	10	17	20	23	11
HAN-265	china	Han	14	13	17	13	29	24	10	14	12	15	11	12	20	14	20	24	11	16	21	20	12
HAN-266	china	Han	14	13	13	13	29	23	10	14	13	14	10	12	18	15	16	24	11	17	17	19	11
HAN-267	china	Han	14	13	21	12	27	25	11	14	12	14	11	12	20	15	16	23	11	19	19	20	12
HAN-268	china	Han	14	13	18	13	27	24	10	14	13	15	11	12	20	15	18	23	11	19	20	22	11
HAN-269	china	Han	15	14	18	12	28	24	10	14	13	15	11	13	21	15	19	23	12	18	17	20	12
HAN-270	china	Han	14	13	20	12	27	24	10	14	12	14	11	13	20	15	18	23	12	19	19	20	11
HAN-271	china	Han	16	14	18	13	29	24	10	13	12	14	10	12	19	15	18	24	12	20	20	22	11
HAN-272	china	Han	15	13	13	12	30	23	10	14	13	14	10	12	18	15	15	24	13	19	16	21	12
HAN-273	china	Han	15	14	18	14	31	24	10	13	14	14	11	11	18	15	16	23	10	14	19	21	10
HAN-274	china	Han	17	13	18	13	29	24	10	13	14	14	10	12	18	15	17	22	10	17	18	21	11
HAN-275	china	Han	14	12	16	12	29	23	10	12	12	15	10	13	19	15	20	22	11	16	17	21	12
HAN-276	china	Han	15	13	14	12	29	22	10	14	13	14	10	11	18	14	15	26	11	18	16	20	12
HAN-277	china	Han	15	12	19	12	27	25	10	13	12	14	10	13	19	14	19	26	11	18	17	21	12
HAN-278	china	Han	16	13	20	12	29	24	10	13	12	15	10	12	21	15	18	23	11	18	18	21	12
HAN-279	china	Han	14	13	17	12	28	23	10	14	12	15	11	13	20	15	19	24	11	17	17	20	12
HAN-280	china	Han	16	13	18	14	31	24	10	14	14	14	10	13	18	15	17	23	10	17	18	22	12
HAN-281	china	Han	17	13	20	13	30	25	10	13	14	14	10	12	17	15	17	23	10	17	18	22	11
HAN-282	china	Han	17	13	18	13	30	24	11	13	14	14	10	12	17	16	17	21	10	16	18	23	12
HAN-283	china	Han	15	12	16	13	31	24	10	12	12	15	10	12	18	15	18	25	12	16	20	20	12
HAN-284	china	Han	16	13	19	12	28	24	10	13	12	15	10	12	21	15	17	24	11	18	18	21	12
HAN-285	china	Han	15	13	18	13	29	23	10	13	12	14	10	12	19	14	17	23	11	17	17	21	11
HAN-286	china	Han	16	13	18	11	28	23	10	13	14	15	10	11	18	15	16	22	10	16	17	21	11
HAN-287	china	Han	16	13	18	14	29	24	11	13	14	14	10	13	18	14	16	23	10	17	18	22	10
HAN-288	china	Han	15	13	13	12	29	23	10	14	13	14	10	12	19	15	16	24	12	19	16	22	12
HAN-289	china	Han	14	14	17	12	28	24	10	14	12	15	11	12	20	15	20	24	11	16	20	20	12
HAN-290	china	Han	16	13	22	12	28	23	10	13	12	15	10	12	21	15	18	23	11	20	18	22	12
HAN-291	china	Han	15	12	17	12	29	23	10	13	13	15	10	13	19	14	17	22	11	18	18	20	12
HAN-292	china	Han	15	13	13	12	28	23	11	14	13	14	10	13	18	17	15	25	11	20	19	19	12
HAN-293	china	Han	14	13	17	12	28	25	10	14	12	15	11	13	20	15	20	23	11	18	22	20	12
HAN-294	china	Han	15	13	18	13	32	25	11	13	14	14	10	12	18	15	16	23	11	15	19	22	11
HAN-295	china	Han	14	13	18	12	27	25	11	14	12	14	11	12	20	15	16	23	11	19	18	20	11
HAN-296	china	Han	16	14	18	13	30	24	10	13	14	14	10	11	18	15	18	23	11	17	18	23	10
HAN-297	china	Han	18	13	19	13	30	24	11	13	14	14	10	11	18	15	18	23	10	16	20	22	11
HAN-298	china	Han	15	13	19	14	32	24	10	13	14	14	11	11	18	17	17	23	10	14	19	21	10
HAN-299	china	Han	16	13	18	11	27	24	11	13	14	15	10	12	18	15	16	23	10	17	17	20	11
HAN-300	china	Han	14	11	12	14	29	23	10	14	13	14	11	11	19	15	14	22	12	18	18	23	12
HAN-301	china	Han	16	11	11	13	29	22	10	14	12	15	10	11	19	15	17	23	12	19	17	20	11
HAN-302	china	Han	14	13	17	12	28	24	10	14	12	15	11	13	20	15	20	25	11	17	18	20	12
HAN-303	china	Han	14	13	14	13	29	23	10	14	13	15	10	12	18	15	14	25	11	20	17	20	12
HAN-304	china	Han	16	13	19	13	30	24	11	13	14	14	10	12	18	16	16	23	10	15	18	21	11
HAN-305	china	Han	15	13	18	14	31	24	10	13	14	14	11	11	18	16	17	23	10	14	18	20	10
HAN-306	china	Han	17	12	22	13	29	22	11	13	12	14	10	12	19	16	17	22	11	16	18	22	11
HAN-307	china	Han	15	13	14	12	28	23	10	14	13	14	10	11	16	16	16	28	10	18	16	24	12
HAN-308	china	Han	16	13	19	13	31	24	11	13	14	14	10	12	18	15	21	23	10	16	18	24	11
HAN-309	china	Han	16	12	12	14	30	23	10	14	13	14	10	11	18	15	18	21	12	19	20	20	11
HAN-310	china	Han	17	12	21	13	30	25	10	13	12	14	10	12	19	14	18	24	11	21	19	22	11
HAN-311	china	Han	15	12	17	11	27	24	11	12	13	15	10	11	19	14	18	22	12	15	19	23	11
HAN-312	china	Han	16	12	18	12	28	25	11	13	14	14	10	12	19	14	19	24	11	19	17	22	12
HAN-313	china	Han	17	12	17	12	28	23	10	12	12	15	10	13	19	15	18	22	12	19	19	20	13
HAN-314	china	Han	17	12	17	12	28	23	10	12	12	15	10	13	19	15	18	22	12	19	18	20	13
HAN-315	china	Han	14	12	16	13	29	23	10	13	14	14	11	13	18	16	16	25	11	17	17	22	12
HAN-316	china	Han	15	13	16	14	30	23	10	15	14	14	10	12	18	14	19	23	10	18	19	23	10
HAN-317	china	Han	15	13	16	14	30	23	11	14	14	14	10	12	18	14	19	24	10	18	19	23	10
HAN-318	china	Han	14	13	18	12	28	24	10	13	12	15	11	12	20	15	18	23	10	19	17	20	12
HAN-319	china	Han	16	12	21	12	29	25	10	14	12	14	10	12	20	14	21	24	13	20	17	21	12
HAN-320	china	Han	15	13	20	14	30	24	10	13	14	14	10	12	18	16	17	23	10	17	18	23	11
HAN-321	china	Han	15	12	19	12	28	24	10	13	12	14	10	13	19	15	19	25	11	17	20	23	12
HAN-322	china	Han	13	11	12	12	28	25	10	13	14	15	10	12	19	14	18	22	12	18	19	22	13
HAN-323	china	Han	15	12	18	11	27	23	11	13	13	15	10	12	19	15	18	23	12	16	18	23	11
HAN-324	china	Han	16	14	18	12	28	25	10	13	12	14	10	11	20	14	18	24	10	19	17	20	12
HAN-325	china	Han	14	13	19	12	28	24	10	14	13	16	11	12	20	15	18	23	11	18	18	20	13
HAN-326	china	Han	15	12	12	12	29	23	10	12	12	15	10	11	20	15	17	20	11	18	17	24	12
HAN-327	china	Han	15	12	20	14	30	24	10	13	13	14	10	11	18	16	15	23	12	20	20	21	12
HAN-328	china	Han	14	12	20	12	28	24	10	14	12	15	11	12	20	15	16	22	11	20	19	20	12
HAN-329	china	Han	15	12	19	12	28	25	10	13	12	14	10	12	19	14	20	26	11	18	21	21	13
HAN-330	china	Han	14	12	20	13	29	24	10	14	12	14	11	12	20	15	19	23	11	19	21	21	12
HAN-331	china	Han	14	13	17	14	31	23	10	12	12	15	10	13	19	15	17	22	11	17	19	21	12
HAN-332	china	Han	14	13	16	12	28	24	10	14	12	15	11	11	20	15	16	23	11	19	18	20	12
HAN-333	china	Han	15	12	20	13	31	24	10	13	14	14	10	12	19	15	14	23	10	19	20	22	11
HAN-334	china	Han	14	13	19	12	28	24	10	15	12	14	11	12	20	15	17	24	11	19	17	20	13
HAN-335	china	Han	16	12	17	11	29	24	11	13	13	15	10	11	19	14	19	25	12	15	21	22	11
HAN-336	china	Han	15	12	19	13	29	24	10	14	12	15	11	12	20	15	19	22	11	17	19	20	12
HAN-337	china	Han	16	11	11	13	28	22	10	14	12	15	10	11	20	16	19	23	12	16	17	20	12
HAN-338	china	Han	16	12	19	13	30	22	10	13	12	14	10	11	19	16	19	23	11	18	17	21	12
HAN-339	china	Han	15	12	16	12	28	23	10	12	13	15	10	12	19	14	16	22	12	16	17	20	12
HAN-340	china	Han	16	12	19	12	28	25	10	13	12	14	10	13	20	14	17	24	12	18	17	21	12
HAN-341	china	Han	15	13	18	13	28	24	11	13	14	14	10	13	18	16	16	24	10	19	19	23	10
HAN-342	china	Han	14	14	18	13	29	24	10	15	12	15	10	12	20	15	16	23	11	18	17	20	11
HAN-343	china	Han	16	11	12	13	30	23	10	12	14	14	10	11	21	15	15	24	12	16	18	21	11
HAN-344	china	Han	15	12	16	13	31	23	10	12	12	15	10	12	19	15	18	23	12	18	21	20	11
HAN-345	china	Han	14	11	12	14	30	23	10	14	13	14	11	11	19	16	16	22	11	18	18	22	12
HAN-346	china	Han	14	11	14	13	29	22	10	14	13	14	10	12	19	15	18	23	11	19	18	22	12
HAN-347	china	Han	15	13	15	12	29	23	11	14	14	14	10	11	18	17	15	25	11	18	18	19	12
HAN-348	china	Han	14	11	12	13	28	22	10	15	13	14	10	10	19	15	16	24	12	18	15	22	12
HAN-349	china	Han	16	12	19	12	28	23	10	12	12	15	10	12	19	15	18	22	11	17	17	20	12
HAN-350	china	Han	15	13	20	12	28	24	10	14	13	15	12	13	20	15	18	22	11	17	21	20	12
HAN-351	china	Han	16	12	19	12	29	25	10	13	12	14	10	12	19	14	17	26	11	17	19	21	12
HAN-352	china	Han	16	12	19	12	28	25	10	13	12	14	10	12	19	14	16	26	12	17	21	20	12
HAN-353	china	Han	14	13	20	12	28	23	10	14	12	14	11	11	20	15	17	23	11	19	18	20	11
HAN-354	china	Han	14	13	18	12	28	23	10	14	12	14	11	11	20	15	17	22	11	19	18	21	12
HAN-355	china	Han	14	13	16	12	28	23	10	12	12	15	10	12	19	15	18	22	11	15	20	19	11
HAN-356	china	Han	14	12	13	13	29	23	10	15	13	14	10	11	19	15	16	23	12	17	18	23	12
HAN-357	china	Han	15	13	14	12	30	23	11	14	13	14	10	11	18	17	15	25	11	18	17	21	12
HAN-358	china	Han	15	12	16	12	30	24	11	12	12	15	11	12	19	15	16	22	11	17	19	21	12
HAN-359	china	Han	17	12	12	12	27	23	10	12	12	15	10	13	19	15	19	22	11	16	18	19	12
HAN-360	china	Han	16	12	21	13	30	24	10	13	14	14	10	12	18	15	17	23	10	20	21	21	11
HAN-361	china	Han	12	11	20	13	28	25	11	13	13	14	10	11	21	15	17	28	11	18	17	20	11
HAN-362	china	Han	15	12	12	13	30	23	10	12	12	15	11	11	19	15	20	22	12	16	20	19	12
HAN-363	china	Han	17	14	19	12	28	25	10	13	12	14	10	11	20	14	18	25	11	19	16	21	11
HAN-364	china	Han	15	12	20	13	29	24	10	13	13	15	10	12	19	15	18	23	10	20	17	21	12
HAN-365	china	Han	15	13	13	12	29	23	10	14	13	14	10	11	18	16	15	25	11	18	19	19	12
HAN-366	china	Han	14	13	17	12	29	25	10	14	12	15	11	13	20	15	17	24	11	17	19	20	12
HAN-367	china	Han	17	12	12	13	28	24	10	13	12	14	10	12	19	14	19	26	11	18	16	21	12
HAN-368	china	Han	14	12	16	12	27	23	10	12	13	15	10	11	19	14	17	23	11	17	18	21	11
HAN-369	china	Han	15	12	19	12	29	25	10	13	12	14	10	12	19	14	17	25	11	17	20	20	11
HAN-370	china	Han	14	14	20	12	26	24	10	13	13	16	11	12	21	15	19	22	12	18	18	20	12
HAN-371	china	Han	13	12	12	12	27	25	10	12	13	15	10	12	19	14	17	23	13	18	20	20	12
HAN-372	china	Han	15	12	12	12	29	23	11	12	12	15	11	12	20	15	18	20	11	17	17	25	12
HAN-373	china	Han	16	11	11	13	28	22	10	14	12	15	10	11	19	16	17	23	11	19	17	21	12
HAN-374	china	Han	15	11	12	14	30	23	11	14	13	14	11	11	19	16	18	21	12	19	18	23	12
HAN-375	china	Han	17	14	19	12	29	24	10	14	12	14	10	12	19	15	16	24	13	19	18	23	11
HAN-376	china	Han	14	14	18	12	28	23	10	14	12	15	11	12	20	15	18	24	11	17	16	21	11
HAN-377	china	Han	15	12	13	14	29	23	10	14	13	14	10	10	18	14	17	22	13	19	17	22	11
HAN-378	china	Han	15	13	18	12	28	24	10	13	12	14	10	12	19	14	18	24	12	20	19	22	12
HAN-379	china	Han	18	12	19	12	28	25	10	13	13	14	10	12	19	14	17	25	12	19	16	23	12
HAN-380	china	Han	14	13	18	12	29	24	10	14	12	15	11	11	20	15	18	23	10	18	16	20	13
HAN-381	china	Han	15	12	13	12	28	23	10	12	12	15	10	12	19	15	19	22	11	18	18	19	12
HAN-382	china	Han	14	13	18	12	27	24	11	14	12	15	11	12	20	15	19	23	12	20	21	20	12
HAN-383	china	Han	15	13	13	12	29	23	11	14	13	14	10	12	17	16	15	25	11	20	19	19	12
HAN-384	china	Han	15	12	16	12	29	23	10	12	12	15	10	13	19	17	17	22	11	17	20	20	12
HAN-385	china	Han	14	11	12	13	28	24	10	15	13	14	10	12	19	15	17	24	13	19	17	22	12
HAN-386	china	Han	15	13	16	12	28	24	10	12	12	14	11	12	19	16	16	23	11	16	18	21	12
HAN-387	china	Han	15	14	20	12	28	25	10	14	12	14	11	12	20	15	16	23	11	18	20	20	12
HAN-388	china	Han	16	13	13	12	29	23	10	14	13	14	10	12	18	16	13	25	11	18	18	19	12
HAN-389	china	Han	15	12	16	12	27	23	10	12	13	15	10	12	19	16	20	23	11	19	16	20	12
HAN-390	china	Han	15	12	20	12	28	25	10	13	12	14	10	12	19	15	18	24	12	17	20	22	11
HAN-391	china	Han	15	13	13	12	29	23	10	14	13	15	10	11	18	16	15	25	11	17	16	21	11
HAN-392	china	Han	14	12	13	13	29	23	10	15	13	14	10	11	19	15	16	22	12	17	18	21	12
HAN-393	china	Han	15	12	15	12	29	23	10	12	12	14	10	11	19	14	18	21	11	16	19	20	12
HAN-394	china	Han	14	13	18	12	28	23	10	14	12	14	11	11	20	15	19	23	11	18	17	20	12
HAN-395	china	Han	15	12	16	13	28	23	10	12	12	15	10	12	19	17	18	23	11	17	19	20	11
HAN-396	china	Han	17	12	19	12	27	22	11	13	12	14	10	10	20	17	19	24	11	17	21	20	12
HAN-397	china	Han	15	12	16	12	30	23	10	12	12	15	10	12	19	15	15	22	11	16	18	19	12
HAN-398	china	Han	15	13	17	14	30	24	11	13	14	14	10	12	18	15	18	22	10	19	18	22	10
HAN-399	china	Han	14	13	18	12	27	25	10	14	12	15	11	12	20	15	18	24	11	18	18	21	12
HAN-400	china	Han	15	12	17	12	29	23	10	13	12	15	10	12	19	14	16	22	11	16	19	19	12
HAN-401	china	Han	14	13	19	13	30	23	10	14	12	14	11	11	20	14	17	23	12	19	19	20	11
HAN-402	china	Han	14	12	13	13	31	23	10	15	13	14	10	11	19	15	15	22	12	17	18	21	12
HAN-403	china	Han	15	12	13	12	28	23	10	14	13	14	10	12	18	15	15	24	11	19	16	21	12
HAN-404	china	Han	14	13	18	12	28	24	10	14	12	15	11	13	20	15	15	22	11	19	18	22	12
HAN-405	china	Han	16	12	19	13	30	24	11	13	14	14	10	12	18	15	17	23	10	16	19	22	11
HAN-406	china	Han	15	12	13	12	28	22	10	14	13	14	11	11	18	15	15	25	11	20	16	21	12
HAN-407	china	Han	16	14	15	12	29	25	10	13	12	15	11	11	21	14	16	24	12	19	18	21	11
HAN-408	china	Han	15	12	13	12	28	23	10	14	14	14	10	11	18	17	15	25	11	20	18	19	12
HAN-409	china	Han	14	13	14	12	29	23	11	14	13	14	10	11	18	17	15	25	11	19	18	19	12
HAN-410	china	Han	15	13	13	12	30	23	9	14	13	14	10	12	16	17	15	26	12	18	16	19	11
HAN-411	china	Han	15	12	16	12	29	24	10	12	13	14	10	11	17	17	14	24	13	20	16	21	12
HAN-412	china	Han	17	11	20	13	29	25	10	13	12	15	10	10	19	14	17	23	11	18	17	22	12
HAN-413	china	Han	15	12	17	12	29	24	10	12	12	15	10	12	19	15	18	21	11	17	19	20	12
HAN-414	china	Han	15	12	17	12	28	23	10	13	12	15	10	11	18	15	17	25	12	16	21	21	12
HAN-415	china	Han	15	12	20	12	28	24	10	13	12	14	10	11	19	14	18	25	12	17	17	21	12
HAN-416	china	Han	16	13	15	12	28	23	10	14	14	14	11	12	18	14	16	25	11	17	16	21	12
HAN-417	china	Han	16	13	19	12	28	24	10	13	12	15	10	12	21	15	17	24	11	18	17	21	12
HAN-418	china	Han	15	13	13	12	28	23	10	14	13	14	10	12	18	17	16	24	11	19	16	20	12
HAN-419	china	Han	15	13	18	14	31	24	10	13	14	14	11	12	18	14	18	24	10	14	18	21	10
HAN-420	china	Han	17	13	22	13	29	25	10	13	12	15	10	11	20	15	19	22	11	18	18	23	13
HAN-421	china	Han	15	13	14	12	28	22	10	14	13	14	10	11	18	14	15	27	11	18	16	20	13
HAN-422	china	Han	15	12	16	12	28	23	9	12	12	15	10	13	19	15	16	21	11	16	20	20	12
HAN-423	china	Han	15	13	14	12	31	23	10	14	13	14	10	12	18	15	15	26	12	18	19	20	12
HAN-424	china	Han	15	13	13	12	28	23	10	14	13	14	10	11	18	15	17	24	11	20	16	20	12
HAN-425	china	Han	15	13	13	12	29	23	11	14	13	14	10	11	18	16	15	25	11	17	19	21	12
HAN-426	china	Han	15	13	13	12	30	23	10	14	13	14	10	13	18	16	15	26	12	19	15	21	12
HAN-427	china	Han	15	13	14	12	29	23	10	14	13	14	10	12	18	17	15	25	11	18	19	19	12
HAN-428	china	Han	14	13	19	12	28	23	10	14	12	14	11	11	20	16	17	23	11	19	18	20	12
HAN-429	china	Han	15	11	11	13	30	22	11	13	12	15	10	12	19	15	17	23	11	16	20	21	12
HAN-430	china	Han	15	13	14	12	29	23	10	14	13	15	9	12	18	15	15	25	11	20	18	20	11
HAN-431	china	Han	13	12	12	12	28	24	10	13	13	15	11	12	19	15	18	22	11	19	18	23	11
HAN-432	china	Han	13	13	13	12	30	23	10	14	12	14	11	11	20	15	19	23	11	20	18	20	12
HAN-433	china	Han	14	13	19	12	27	24	10	14	12	15	11	13	20	15	20	23	11	19	19	20	12
HAN-434	china	Han	15	12	17	11	27	23	10	13	12	15	10	12	19	15	20	22	11	15	20	21	12
HAN-435	china	Han	15	14	19	12	28	22	10	13	13	15	10	12	19	15	17	24	12	18	19	21	11
HAN-436	china	Han	17	14	18	12	28	25	10	13	12	14	10	11	20	14	17	26	12	19	15	23	12
HAN-437	china	Han	15	13	13	12	30	23	10	14	13	14	11	12	18	15	15	26	12	20	16	22	12
HAN-438	china	Han	15	13	16	12	28	23	10	12	12	15	10	12	19	15	17	22	12	18	18	21	12
HAN-439	china	Han	16	12	18	14	29	24	10	13	13	14	10	11	18	14	15	24	11	20	18	21	12
HAN-440	china	Han	17	14	20	13	28	24	10	13	14	14	10	11	19	15	16	22	10	16	19	25	11
HAN-441	china	Han	15	13	14	13	29	22	10	14	13	14	10	11	18	15	15	26	11	20	16	20	12
HAN-442	china	Han	15	13	13	12	28	23	10	14	13	14	11	11	18	15	16	24	11	18	18	20	12
HAN-443	china	Han	16	13	13	12	30	23	11	14	13	14	10	11	18	17	16	26	11	19	18	19	12
HAN-444	china	Han	15	13	21	13	28	24	10	14	12	15	11	12	21	17	19	23	11	17	16	21	11
HAN-445	china	Han	16	13	13	12	28	23	10	14	13	14	10	12	18	17	15	24	12	19	16	19	12
HAN-446	china	Han	14	13	16	12	29	23	10	12	13	16	10	12	20	16	19	22	11	16	17	19	12
HAN-447	china	Han	14	13	19	12	28	23	10	14	12	14	11	11	20	15	17	24	11	18	18	20	12
HAN-448	china	Han	15	13	13	12	28	23	10	14	13	14	10	12	18	15	17	24	11	20	17	20	12
HAN-449	china	Han	14	13	19	12	29	23	10	14	12	14	11	11	20	15	17	23	11	18	18	20	12
HAN-450	china	Han	14	13	19	12	27	24	10	14	12	15	11	12	20	17	19	22	12	18	19	20	12
HAN-451	china	Han	14	13	19	12	28	23	10	14	12	14	11	11	20	15	17	23	11	18	18	20	12
HAN-452	china	Han	15	11	12	14	31	23	10	14	13	14	11	12	19	16	15	22	12	18	16	23	12
HAN-453	china	Han	15	14	17	12	27	24	10	13	13	15	10	13	19	15	16	25	12	16	18	23	12
HAN-454	china	Han	14	12	19	12	28	23	10	13	12	14	11	12	20	16	15	25	11	17	17	21	12
HAN-455	china	Han	17	12	18	12	29	24	11	13	12	15	11	11	20	14	18	25	13	15	17	20	11
HAN-456	china	Han	15	12	18	12	28	23	10	12	12	15	10	12	19	15	18	22	11	15	19	19	11
HAN-457	china	Han	14	11	12	14	30	23	10	14	13	14	10	13	19	15	14	22	11	18	17	23	12
HAN-458	china	Han	15	13	13	12	29	23	9	14	13	14	10	12	16	17	15	26	12	18	16	19	12
HAN-459	china	Han	16	12	22	13	29	22	11	13	12	14	10	13	19	15	17	22	11	17	18	21	11
HAN-460	china	Han	16	14	14	12	28	25	10	13	12	15	11	11	21	14	17	24	12	19	20	21	11
HAN-461	china	Han	14	13	18	14	30	24	10	13	14	14	10	12	19	14	18	23	10	19	18	22	10
HAN-462	china	Han	15	13	18	12	29	24	10	13	12	15	10	12	21	15	18	26	11	17	18	22	12
HAN-463	china	Han	15	13	13	12	30	23	11	13	13	14	10	12	18	15	18	26	11	17	18	20	11
HAN-464	china	Han	14	13	20	12	28	23	10	14	12	14	11	11	20	16	17	23	12	18	18	20	12
HAN-465	china	Han	15	12	16	12	28	23	10	12	12	15	10	12	19	16	15	22	11	15	20	19	12
HAN-466	china	Han	17	11	22	12	29	25	10	13	12	14	10	12	19	14	19	24	12	20	17	22	11
HAN-467	china	Han	14	13	20	13	29	24	10	14	12	15	11	12	20	16	17	24	11	18	20	20	12
HAN-468	china	Han	15	14	18	12	28	25	9	13	12	14	10	11	20	14	19	24	11	22	16	22	12
HAN-469	china	Han	15	13	14	14	30	24	11	13	14	14	10	12	18	14	18	23	10	16	16	24	11
HAN-470	china	Han	16	13	19	12	29	24	10	13	12	15	10	11	21	15	17	25	11	18	17	21	12
HAN-471	china	Han	15	13	20	13	28	25	10	14	13	15	11	11	20	16	15	23	11	17	17	21	12
HAN-472	china	Han	16	12	20	12	28	25	9	13	12	14	10	11	19	15	18	26	11	17	19	22	12
HAN-473	china	Han	15	12	16	12	27	23	11	12	12	15	10	12	20	17	18	23	11	17	19	20	12
HAN-474	china	Han	15	12	16	12	27	23	10	12	12	15	9	12	19	17	18	24	11	17	18	20	12
HAN-475	china	Han	15	12	17	12	28	22	11	12	12	15	10	13	19	16	17	22	12	19	19	19	12
HAN-476	china	Han	15	13	14	12	30	23	10	14	13	14	10	12	18	16	15	25	12	19	16	21	12
HAN-477	china	Han	14	11	12	14	32	23	10	14	13	14	11	12	19	17	17	22	12	16	17	25	12
HAN-478	china	Han	16	12	19	13	29	25	10	13	12	14	10	12	19	14	18	24	11	19	19	20	11
HAN-479	china	Han	15	13	14	12	31	23	10	14	13	14	10	12	18	15	15	26	12	18	18	20	12
HAN-480	china	Han	15	13	19	13	29	24	11	13	13	14	10	12	18	15	18	24	10	17	18	23	11
HAN-481	china	Han	15	13	17	12	29	23	10	13	12	15	10	12	19	15	18	23	11	17	19	19	12
HAN-482	china	Han	15	13	14	12	29	23	11	14	13	14	10	12	19	16	15	25	11	18	18	19	12
HAN-483	china	Han	14	13	19	12	28	23	10	14	12	14	11	11	20	16	18	25	11	19	18	20	12
HAN-484	china	Han	15	14	18	12	29	25	10	14	12	15	11	12	20	15	17	22	12	18	18	20	12
HAN-485	china	Han	17	14	19	12	27	25	10	13	12	14	10	13	18	14	18	24	11	17	17	23	12
HAN-486	china	Han	16	14	18	13	30	25	11	13	13	14	10	11	18	15	17	24	10	17	18	22	11
HAN-487	china	Han	15	11	12	14	31	23	11	14	13	14	11	12	19	15	15	22	12	17	19	24	12
HAN-488	china	Han	14	13	17	12	28	25	10	14	12	14	11	13	20	15	19	23	11	17	20	20	12
HAN-489	china	Han	15	13	13	12	29	23	11	14	13	14	10	11	19	15	15	26	11	18	18	19	12
HAN-490	china	Han	14	13	19	12	28	24	12	14	12	15	11	12	20	14	18	21	11	18	16	20	11
HAN-491	china	Han	15	12	20	12	29	23	10	12	12	15	10	11	19	15	18	22	11	16	18	22	11
HAN-492	china	Han	15	13	13	12	27	23	11	14	13	14	10	11	18	17	15	25	11	18	19	19	12
HAN-493	china	Han	16	13	13	12	28	23	11	14	13	14	10	11	18	17	15	25	12	19	17	19	11
HAN-494	china	Han	15	12	13	12	28	23	10	14	13	14	10	12	18	15	16	24	11	21	16	21	12
HAN-495	china	Han	15	13	13	12	29	23	10	13	13	14	10	11	16	17	15	26	12	20	18	19	12
HAN-496	china	Han	15	12	17	12	28	23	10	12	12	15	10	12	19	15	14	24	12	17	19	19	11
HAN-497	china	Han	15	13	13	12	29	23	10	13	13	14	10	12	16	16	15	26	12	19	17	19	12
HAN-498	china	Han	14	13	19	12	28	23	10	14	12	14	11	11	20	15	17	23	11	19	18	20	12
HAN-499	china	Han	16	12	20	12	28	25	9	13	12	14	10	12	19	14	17	27	11	18	19	22	11
HAN-500	china	Han	15	12	20	13	29	24	10	13	14	14	10	12	18	15	18	22	10	18	19	22	10
HAN-501	china	Han	14	13	18	12	28	23	10	14	12	14	11	11	20	15	18	23	11	20	17	21	12
HAN-502	china	Han	16	11	11	14	31	22	10	13	12	16	10	12	18	16	20	24	11	18	19	21	12
HAN-503	china	Han	14	13	19	12	28	24	11	14	12	15	11	12	19	15	18	24	11	17	16	22	13
HAN-504	china	Han	14	13	16	12	28	24	10	14	11	15	11	12	20	16	17	23	11	17	18	20	13
HAN-505	china	Han	14	13	19	12	28	23	10	14	12	14	11	11	20	15	17	23	12	19	18	20	12
HAN-506	china	Han	15	11	11	14	31	23	10	13	12	15	10	12	19	15	19	23	11	18	19	23	12
HAN-507	china	Han	15	12	13	12	30	23	11	14	13	14	10	12	18	15	15	25	11	18	18	19	12
HAN-508	china	Han	14	13	18	12	26	24	10	14	13	15	11	12	20	15	18	23	11	19	19	20	11
HAN-509	china	Han	15	13	14	12	28	23	11	14	13	14	10	11	18	17	14	25	11	18	17	19	12
HAN-510	china	Han	14	13	20	13	28	24	10	14	12	16	11	12	20	15	18	23	12	17	17	20	12
HAN-511	china	Han	15	11	14	12	27	23	10	14	13	14	10	12	18	15	14	24	11	19	15	20	12
HAN-512	china	Han	15	12	17	13	29	23	10	13	14	14	10	12	18	16	16	24	11	15	18	21	13
HAN-513	china	Han	14	12	16	13	29	23	11	12	12	15	10	13	19	17	18	22	11	17	18	20	12
HAN-514	china	Han	14	14	18	12	29	23	10	14	11	15	11	12	18	15	17	23	11	21	18	20	12
HAN-515	china	Han	14	12	16	12	28	24	10	12	12	15	10	13	19	15	19	22	11	16	20	21	12
HAN-516	china	Han	15	12	13	12	28	23	11	14	13	14	10	11	18	16	13	24	11	20	19	21	11
HAN-517	china	Han	15	13	14	13	30	23	10	14	13	14	11	11	18	16	15	25	11	18	18	21	12
HAN-518	china	Han	15	13	18	14	30	24	11	13	14	14	10	12	18	14	19	22	10	19	19	22	10
HAN-519	china	Han	15	12	16	11	28	24	11	13	13	15	10	12	19	14	18	23	12	15	19	24	12
HAN-520	china	Han	15	13	16	11	28	23	11	13	13	15	10	12	19	14	18	23	13	15	19	24	11
HAN-521	china	Han	15	13	19	12	28	23	10	13	13	15	10	12	19	15	19	24	12	17	18	20	12
HAN-522	china	Han	15	12	13	12	30	23	11	14	13	14	10	12	18	17	15	25	11	18	19	19	12
HAN-523	china	Han	16	12	15	13	29	23	10	13	14	14	10	11	19	16	19	25	11	17	17	21	11
HAN-524	china	Han	15	13	13	12	29	23	9	14	14	14	11	13	18	14	16	25	12	18	16	21	12
HAN-525	china	Han	14	13	19	12	28	23	10	14	12	15	11	12	20	15	19	24	12	20	18	20	12
HAN-526	china	Han	15	13	14	12	30	23	10	14	13	14	10	12	18	16	15	25	12	19	18	21	12
HAN-527	china	Han	14	14	19	12	28	23	10	14	12	15	11	13	20	15	17	24	11	17	16	20	12
HAN-528	china	Han	15	12	13	13	29	23	10	14	13	14	10	13	18	15	15	24	11	20	16	22	12
HAN-529	china	Han	14	14	18	12	29	23	10	14	11	15	11	12	19	14	17	24	11	20	18	20	13
HAN-530	china	Han	15	13	13	12	29	23	11	14	14	14	10	10	18	17	15	25	11	19	19	18	12
HAN-531	china	Han	14	13	18	12	29	23	10	12	12	15	10	13	19	17	17	23	11	17	20	19	12
HAN-532	china	Han	16	12	17	12	28	25	10	13	12	14	10	13	19	15	17	25	11	18	18	20	12
HAN-533	china	Han	15	12	17	12	29	23	10	12	12	15	10	12	18	15	18	24	11	17	19	20	12
HAN-534	china	Han	17	14	17	12	27	25	10	13	12	14	10	13	18	14	18	24	11	17	17	23	12
HAN-535	china	Han	15	13	14	12	30	23	10	14	13	14	10	13	18	15	15	26	12	17	16	21	12
HAN-536	china	Han	17	12	18	12	28	25	8	13	11	14	10	11	19	15	17	25	11	17	21	22	12
HAN-537	china	Han	16	12	19	12	28	25	10	13	12	14	10	12	18	14	18	26	11	18	19	21	11
HAN-538	china	Han	16	13	13	12	28	23	10	14	13	14	10	11	18	17	15	25	11	17	20	18	13
HAN-539	china	Han	15	12	17	12	28	24	10	12	12	15	10	12	18	15	18	24	12	17	19	20	11
HAN-540	china	Han	15	12	19	13	31	23	10	13	12	14	10	11	19	14	17	23	11	16	19	21	11
HAN-541	china	Han	14	12	16	12	29	23	10	12	12	15	10	13	19	16	18	22	12	20	19	20	12
HAN-542	china	Han	16	11	16	12	28	25	10	13	12	14	10	12	19	14	17	26	11	17	19	20	12
HAN-543	china	Han	14	13	17	12	28	24	10	14	13	14	11	13	20	15	18	24	12	18	18	20	12
HAN-544	china	Han	15	14	19	12	28	24	10	14	12	15	11	12	20	15	18	23	12	18	18	20	11
HAN-545	china	Han	15	13	13	12	28	22	11	14	13	14	10	12	18	16	15	25	11	18	18	19	12
HAN-546	china	Han	15	13	13	12	29	23	11	14	13	14	10	11	18	17	15	25	11	18	17	19	12
HAN-547	china	Han	17	12	20	12	28	25	9	13	12	14	10	11	19	14	17	28	11	16	19	22	11
HAN-548	china	Han	15	13	15	12	28	22	10	14	13	14	10	11	18	15	15	24	11	20	19	20	11
HAN-549	china	Han	16	12	17	12	28	23	11	12	12	15	10	12	18	16	18	23	11	16	18	20	12
HAN-550	china	Han	15	12	14	13	29	24	10	14	13	14	10	12	18	15	15	24	11	21	16	22	12
HAN-551	china	Han	15	12	19	12	27	24	10	13	12	14	10	12	19	14	17	26	12	18	18	20	12
HAN-552	china	Han	15	13	13	12	29	23	11	15	13	14	10	11	18	17	15	25	11	18	17	19	12
HAN-553	china	Han	14	13	19	13	29	25	10	13	14	14	10	13	19	16	16	25	12	18	17	23	11
HAN-554	china	Han	16	14	17	12	27	25	10	13	12	14	11	12	18	14	19	24	11	17	17	23	12
HAN-555	china	Han	15	12	13	12	32	23	11	14	13	14	10	12	18	16	15	25	11	18	18	19	12
HAN-556	china	Han	15	13	14	12	29	23	11	14	13	14	11	12	18	16	15	25	11	18	18	19	12
HAN-557	china	Han	14	13	19	12	28	24	10	14	12	14	11	12	20	15	16	23	11	17	18	21	12
HAN-558	china	Han	15	13	13	12	29	23	11	14	13	14	10	11	18	17	15	26	11	16	18	19	12
HAN-559	china	Han	15	13	14	12	28	23	10	14	13	14	10	13	18	15	15	26	12	19	16	21	12
HAN-560	china	Han	14	11	12	14	30	23	10	14	13	14	11	11	19	16	13	22	12	18	17	22	11
HAN-561	china	Han	14	13	13	13	29	22	11	15	13	14	10	11	19	16	16	22	13	18	20	21	12
HAN-562	china	Han	14	13	18	12	28	23	10	14	12	16	11	13	20	16	17	23	11	17	19	21	12
HAN-563	china	Han	13	12	16	12	30	23	10	12	12	15	10	12	19	15	19	23	11	17	22	19	12
HAN-564	china	Han	15	11	16	12	29	24	9	12	12	15	10	12	19	15	17	22	11	16	21	21	12
HAN-565	china	Han	17	12	19	13	29	24	10	13	12	14	10	12	20	15	17	26	11	19	18	23	11
HAN-566	china	Han	16	12	12	13	29	25	10	13	12	15	10	12	19	16	17	22	11	17	17	21	12
HAN-567	china	Han	14	14	20	12	29	24	12	15	12	14	11	12	20	16	17	23	11	17	17	20	12
HAN-568	china	Han	13	12	12	13	29	23	11	15	13	14	10	11	19	15	15	23	12	17	18	21	12
HAN-569	china	Han	14	11	12	14	31	23	10	14	13	14	10	12	18	14	19	22	13	18	18	21	11
HAN-570	china	Han	17	12	19	13	28	22	10	13	12	14	10	11	20	15	17	26	11	17	17	23	11
HAN-571	china	Han	15	11	11	13	28	22	10	14	12	15	10	11	19	16	17	23	11	18	18	20	12
HAN-572	china	Han	15	12	13	12	29	24	11	12	12	15	10	13	19	16	18	22	11	17	21	20	12
HAN-573	china	Han	16	12	17	12	29	23	10	12	13	14	10	12	19	16	18	22	11	16	18	19	12
HAN-574	china	Han	16	12	17	12	29	23	10	12	12	14	10	12	19	16	18	22	11	16	18	19	12
HAN-575	china	Han	15	13	19	12	28	24	10	13	12	15	10	12	19	16	19	26	10	19	18	23	11
HAN-576	china	Han	15	13	19	12	28	24	10	13	12	15	10	12	19	16	20	26	10	19	18	22	11
HAN-577	china	Han	15	12	15	12	29	23	10	12	12	14	10	12	19	15	18	21	12	16	18	19	12
HAN-578	china	Han	15	12	17	12	30	23	11	12	12	14	10	13	19	15	18	22	12	18	20	19	12
HAN-579	china	Han	15	12	18	14	31	24	10	13	13	14	10	12	18	15	17	23	10	21	18	23	11
HAN-580	china	Han	16	12	16	12	28	22	11	12	12	15	10	13	20	16	20	22	11	15	17	19	12
HAN-581	china	Han	15	14	17	12	28	24	10	13	13	14	10	12	19	15	18	27	12	16	18	21	12
HAN-582	china	Han	17	12	13	12	28	23	10	14	14	14	10	11	19	16	17	26	12	19	16	19	11
HAN-583	china	Han	14	13	19	12	28	24	10	14	12	15	11	11	20	15	17	27	11	18	17	20	12
HAN-584	china	Han	15	12	18	14	30	25	11	13	12	15	10	11	20	16	17	23	12	14	19	22	11
HAN-585	china	Han	17	11	20	12	28	22	10	13	12	14	10	12	20	15	18	24	12	18	18	21	12
HAN-586	china	Han	16	12	20	12	28	25	9	13	12	14	10	11	19	14	17	26	11	17	19	21	12
HAN-587	china	Han	15	11	12	13	29	22	10	13	12	14	10	13	18	15	16	24	11	17	16	22	12
HAN-588	china	Han	14	12	13	13	29	23	10	15	13	14	10	11	19	15	17	23	12	16	18	21	12
HAN-589	china	Han	15	12	13	12	29	23	10	12	12	15	10	13	19	15	17	22	11	16	19	19	12
HAN-590	china	Han	15	11	11	13	28	23	10	14	12	15	10	11	18	15	16	23	11	19	17	20	12
HAN-591	china	Han	15	12	18	14	30	24	10	13	14	14	9	10	18	15	14	23	12	17	18	22	12
HAN-592	china	Han	14	14	18	12	28	24	10	14	12	15	11	12	20	16	17	25	11	19	21	21	13
HAN-593	china	Han	15	12	17	12	29	24	10	12	12	15	10	12	19	15	19	21	12	17	19	19	12
HAN-594	china	Han	14	12	13	13	30	24	10	15	13	14	10	11	19	15	16	23	12	16	20	21	12
HAN-595	china	Han	15	12	18	12	29	24	10	12	12	14	10	12	19	16	18	21	11	17	18	19	12
HAN-596	china	Han	15	12	18	12	29	23	10	12	14	15	10	12	19	15	20	22	11	17	18	19	12
HAN-597	china	Han	15	14	14	12	30	23	10	14	13	14	9	12	18	16	15	25	12	21	16	21	12
HAN-598	china	Han	15	12	18	12	29	23	10	12	12	14	10	12	20	16	19	21	11	15	20	20	12
HAN-599	china	Han	17	12	20	12	28	23	10	13	12	14	10	10	19	14	19	24	11	19	17	21	12
HAN-600	china	Han	17	12	18	12	28	23	10	13	12	14	10	13	19	14	20	24	11	18	20	21	12
HAN-601	china	Han	16	12	19	14	30	22	10	15	12	15	10	12	19	17	20	23	11	17	19	21	12
HAN-602	china	Han	15	11	14	12	29	23	11	14	13	14	10	11	18	17	15	25	11	19	18	19	12
HAN-603	china	Han	14	13	16	13	28	25	11	13	12	15	11	13	20	15	18	23	10	19	18	21	11
HAN-604	china	Han	15	13	13	12	29	23	10	14	13	14	10	11	18	16	14	25	11	18	18	19	12
HAN-605	china	Han	14	13	20	12	28	24	10	15	12	14	11	12	20	15	17	23	11	17	18	20	12
HAN-606	china	Han	17	11	21	12	27	25	11	13	12	14	10	12	19	15	16	23	12	20	19	22	11
HAN-607	china	Han	17	13	19	12	27	25	10	13	12	14	10	12	19	14	18	24	11	18	19	22	12
HAN-608	china	Han	16	12	14	12	29	23	11	12	14	14	10	11	17	15	14	24	10	20	16	21	13
HAN-609	china	Han	14	13	18	12	29	23	10	14	12	15	11	13	19	15	18	23	11	18	18	21	12
HAN-610	china	Han	16	12	18	12	28	24	10	13	12	14	10	12	19	14	19	24	11	18	19	21	12
HAN-611	china	Han	16	12	17	12	29	23	10	13	12	15	10	12	19	16	17	22	11	17	19	19	12
HAN-612	china	Han	15	12	14	12	28	23	11	12	12	15	10	12	19	15	19	22	10	17	18	21	11
HAN-613	china	Han	16	12	16	12	29	23	10	12	12	14	11	12	19	15	17	21	11	16	19	19	12
HAN-614	china	Han	16	13	13	12	29	23	10	14	13	14	10	12	18	17	15	25	11	18	18	19	12
HAN-615	china	Han	15	12	19	13	31	24	10	13	14	14	10	11	18	15	18	23	10	19	18	24	11
HAN-616	china	Han	14	13	18	12	28	22	11	14	12	16	11	12	20	16	18	23	11	18	19	20	12
HAN-617	china	Han	15	12	17	14	31	24	10	13	14	14	10	11	18	15	15	21	11	20	18	21	12
HAN-618	china	Han	16	12	16	13	29	23	10	12	12	15	11	12	19	15	17	21	11	16	19	19	12
HAN-619	china	Han	14	13	19	12	27	24	10	14	12	15	11	12	20	15	17	24	11	19	19	21	12
HAN-620	china	Han	15	13	13	12	29	23	11	13	13	14	10	11	18	17	15	26	11	18	16	19	12
HAN-621	china	Han	15	11	18	13	31	24	10	14	12	15	10	13	19	15	17	21	11	18	15	21	12
HAN-622	china	Han	13	13	19	12	30	24	10	14	12	15	11	12	19	15	16	23	11	18	19	21	11
HAN-623	china	Han	14	13	19	12	28	24	10	14	12	16	11	12	20	14	16	22	11	19	19	20	13
HAN-624	china	Han	15	13	16	12	30	24	10	12	12	15	10	11	19	15	18	22	11	16	19	19	12
HAN-625	china	Han	15	14	17	12	27	24	10	13	14	15	10	11	20	15	16	24	12	16	17	21	12
HAN-626	china	Han	15	13	13	12	30	23	11	14	13	14	10	12	18	16	17	25	11	18	20	19	13
HAN-627	china	Han	16	12	19	12	28	23	10	13	12	15	10	11	21	15	17	24	13	17	18	23	11
HAN-628	china	Han	14	11	11	14	32	22	10	14	13	14	10	11	19	15	17	23	11	18	17	22	12
HAN-629	china	Han	16	13	19	12	28	25	10	13	12	14	10	13	19	14	17	24	10	17	18	21	11
HAN-630	china	Han	15	13	18	12	28	23	11	12	13	15	10	11	19	15	20	22	11	16	18	21	13
HAN-631	china	Han	14	13	18	12	28	24	10	14	12	14	11	13	20	15	17	24	11	18	18	20	12
HAN-632	china	Han	14	12	16	12	29	23	11	12	12	15	10	13	19	16	20	22	11	17	18	21	12
HAN-633	china	Han	15	12	17	14	30	24	10	13	14	14	10	11	18	15	15	24	11	19	19	21	11
HAN-634	china	Han	14	13	18	12	29	24	10	14	12	15	11	12	20	15	18	23	10	16	18	20	11
HAN-635	china	Han	15	12	18	12	29	25	11	13	12	14	10	12	19	15	19	26	11	18	20	22	11
HAN-636	china	Han	14	14	19	13	29	25	11	13	12	15	10	12	20	16	17	21	10	18	19	21	11
HAN-637	china	Han	14	13	20	12	29	24	10	14	12	15	11	11	20	15	18	25	11	18	19	20	12
HAN-638	china	Han	15	13	17	13	29	24	10	14	14	14	10	11	18	14	19	23	10	18	18	21	10
HAN-639	china	Han	14	12	13	13	29	23	10	15	13	14	10	10	19	14	17	22	12	17	19	21	12
HAN-640	china	Han	14	11	12	14	30	23	11	14	12	14	10	10	18	14	18	21	12	20	18	20	11
HAN-641	china	Han	15	12	20	13	31	24	10	14	13	14	10	12	18	15	17	23	10	18	19	23	11
HAN-642	china	Han	14	13	20	12	27	24	10	14	12	15	11	12	20	15	19	24	12	17	19	20	13
HAN-643	china	Han	16	12	18	12	28	25	11	13	12	14	10	13	21	14	18	25	11	19	19	21	12
HAN-644	china	Han	15	12	18	14	29	24	10	13	14	14	10	11	18	16	15	23	11	19	18	21	13
HAN-645	china	Han	17	12	18	12	29	25	10	13	12	14	10	12	19	14	16	26	11	17	18	22	12
HAN-646	china	Han	16	13	21	13	29	24	10	14	12	15	11	11	20	16	18	23	11	17	21	21	12
HAN-647	china	Han	15	13	13	12	28	23	10	15	12	15	11	12	20	15	20	21	11	18	17	24	12
HAN-648	china	Han	15	12	12	12	28	23	10	12	12	15	10	12	20	15	18	20	11	18	17	23	12
HAN-649	china	Han	14	13	18	12	28	24	10	14	12	15	11	12	20	16	17	24	11	18	19	21	12
HAN-650	china	Han	15	12	18	12	29	23	10	12	13	15	10	12	19	15	19	22	11	17	18	19	12
HAN-651	china	Han	15	12	16	12	29	24	10	13	13	15	9	13	19	15	14	25	13	15	19	20	12
HAN-652	china	Han	14	13	17	12	28	24	10	14	12	15	11	12	19	15	19	23	13	18	19	21	12
HAN-653	china	Han	14	13	16	13	29	25	11	13	12	15	11	12	20	15	16	23	10	20	18	21	12
HAN-654	china	Han	15	12	17	12	30	23	10	12	12	15	11	12	19	15	20	22	11	15	20	20	12
HAN-655	china	Han	14	12	12	14	30	23	10	15	13	14	10	11	18	14	18	20	12	18	16	21	11
HAN-656	china	Han	16	14	17	12	28	23	10	13	12	15	10	11	20	16	17	24	12	20	19	21	11
HAN-657	china	Han	16	12	12	12	28	25	10	13	12	14	10	12	19	15	17	26	11	17	19	20	12
HAN-658	china	Han	15	12	19	12	28	23	10	13	12	15	10	12	18	15	18	25	12	16	18	21	12
HAN-659	china	Han	17	11	21	12	29	22	10	13	12	14	10	11	19	15	18	23	12	19	19	21	12
HAN-660	china	Han	15	12	12	13	29	24	10	13	12	14	9	11	19	15	14	24	13	14	17	22	13
HAN-661	china	Han	15	12	17	14	31	24	10	13	14	14	10	12	18	14	15	23	11	19	17	21	11
HAN-662	china	Han	17	12	20	13	28	24	10	13	12	15	10	11	20	15	20	22	11	19	18	23	12
HAN-663	china	Han	17	11	20	12	30	22	10	13	12	14	10	11	19	15	17	24	11	17	21	21	12
HAN-664	china	Han	15	12	16	12	29	24	10	12	12	15	10	11	18	15	17	22	11	17	19	20	12
HAN-665	china	Han	17	12	18	14	30	24	10	13	12	14	10	12	20	14	20	23	12	15	18	21	11
HAN-666	china	Han	14	13	19	12	28	23	10	14	13	14	11	11	20	15	18	23	11	19	19	21	12
HAN-667	china	Han	15	13	16	12	29	23	11	12	12	14	10	13	20	17	18	22	11	17	18	20	12
HAN-668	china	Han	15	11	11	14	31	23	10	14	13	14	11	11	20	15	15	22	12	18	17	22	12
HAN-669	china	Han	14	13	17	12	27	25	10	14	12	16	11	12	20	15	16	23	11	18	19	20	11
HAN-670	china	Han	14	13	19	11	26	24	10	14	12	16	11	12	20	15	18	23	11	18	20	22	13
HAN-671	china	Han	15	11	16	12	29	23	10	13	12	15	10	12	19	15	17	22	11	17	20	19	13
HAN-672	china	Han	15	13	14	12	27	22	10	14	13	14	10	12	18	15	16	27	12	19	18	20	12
HAN-673	china	Han	15	12	17	13	29	25	10	13	12	15	10	12	20	15	20	24	12	14	17	20	10
HAN-674	china	Han	14	13	19	12	26	24	10	14	12	15	11	12	20	15	20	23	11	18	19	20	12
HAN-675	china	Han	17	13	20	12	28	24	10	13	12	15	10	13	20	15	19	24	11	18	20	21	11
HAN-676	china	Han	16	14	19	12	29	25	10	13	12	14	10	12	20	14	17	24	11	19	16	22	12
HAN-677	china	Han	14	14	19	13	28	23	11	14	12	15	11	12	20	15	20	22	11	20	19	20	11
HAN-678	china	Han	15	13	21	12	29	23	10	13	12	15	11	13	21	15	18	23	11	18	18	22	12
HAN-679	china	Han	14	14	20	11	27	24	10	14	12	15	11	11	20	15	16	23	11	19	16	21	12
HAN-680	china	Han	14	13	19	12	28	24	12	14	12	15	11	13	20	15	18	23	11	18	18	20	12
HAN-681	china	Han	16	13	19	13	28	25	10	13	13	14	9	12	19	14	18	24	11	17	18	23	13
HAN-682	china	Han	15	12	16	12	27	23	10	12	13	15	10	11	19	14	17	23	12	17	18	21	11
HAN-683	china	Han	15	11	11	13	28	22	10	14	12	15	10	11	18	16	17	24	11	19	17	20	12
HAN-684	china	Han	16	12	16	12	29	23	11	12	12	15	10	13	19	16	18	21	11	17	19	20	12
HAN-685	china	Han	13	12	13	12	28	24	10	13	13	15	10	12	19	14	18	22	12	17	17	21	12
HAN-686	china	Han	14	13	19	12	27	24	10	14	12	15	11	11	21	15	18	23	11	17	19	19	12
HAN-687	china	Han	16	12	20	12	28	25	10	13	12	14	10	13	19	14	18	25	11	17	17	21	11
HAN-688	china	Han	14	12	18	13	30	24	11	15	12	15	11	12	20	15	15	23	11	18	18	20	12
HAN-689	china	Han	17	14	18	12	27	25	10	13	12	14	10	13	18	14	18	24	11	17	18	22	12
HAN-690	china	Han	15	12	16	12	29	23	10	12	13	15	10	12	19	15	17	22	11	16	18	19	13
HAN-691	china	Han	15	12	16	12	29	23	11	13	12	15	10	11	20	15	16	25	11	18	18	21	11
HAN-692	china	Han	16	11	11	13	27	22	10	14	12	15	10	11	19	15	17	23	11	18	17	20	12
HAN-693	china	Han	14	13	19	12	28	23	10	14	12	14	11	12	20	15	17	23	11	19	18	20	12
HAN-694	china	Han	16	13	13	13	29	23	10	14	12	14	10	13	20	15	17	24	11	17	18	21	11
HAN-695	china	Han	16	11	11	12	27	22	10	14	13	15	10	11	19	16	18	24	11	19	17	20	12
HAN-696	china	Han	16	12	22	12	28	22	11	13	13	15	10	12	21	15	17	23	11	21	18	22	12
HAN-697	china	Han	15	12	15	12	27	23	11	12	13	15	10	11	19	15	19	23	11	17	18	21	11
HAN-698	china	Han	15	13	19	12	28	24	10	13	12	14	10	11	20	16	18	24	11	18	20	20	13
HAN-699	china	Han	14	13	18	12	29	24	10	14	12	15	11	13	20	15	16	23	11	18	17	20	12
HAN-700	china	Han	16	12	21	12	28	23	10	13	12	14	10	13	19	15	17	25	11	18	19	22	12
HAN-701	china	Han	16	12	19	12	28	24	10	13	12	14	10	12	19	14	17	27	11	17	20	20	12
HAN-702	china	Han	16	12	13	12	28	24	10	12	12	15	11	12	19	15	17	23	11	16	18	22	12
HAN-703	china	Han	16	11	18	13	29	23	10	13	12	15	10	11	19	16	20	25	11	17	19	20	11
HAN-704	china	Han	15	12	12	12	28	23	10	12	12	15	11	12	20	15	19	21	11	19	20	23	12
HAN-705	china	Han	16	14	20	12	28	24	10	14	12	15	11	13	20	15	17	22	11	18	17	20	13
HAN-706	china	Han	16	14	17	12	29	24	11	13	12	13	10	13	19	15	19	25	11	20	16	23	12
HAN-707	china	Han	14	13	19	12	28	25	10	14	12	14	11	13	20	15	17	23	11	18	15	22	12
HAN-708	china	Han	14	14	19	13	30	25	11	13	12	15	10	11	20	16	20	22	10	18	18	22	11
HAN-709	china	Han	17	13	19	14	29	24	10	13	12	14	10	12	19	15	18	24	11	18	17	24	13
HAN-710	china	Han	13	12	12	12	28	25	10	13	13	15	11	13	19	15	18	22	11	18	18	22	12
HAN-711	china	Han	14	13	16	12	28	23	11	12	12	15	10	12	19	15	19	22	11	17	20	20	12
HAN-712	china	Han	16	12	18	12	29	24	10	13	12	14	10	12	19	14	20	28	12	18	19	23	12
HAN-713	china	Han	15	12	17	11	27	23	11	12	12	15	10	12	19	16	17	23	11	17	21	20	12
HAN-714	china	Han	14	14	19	12	28	24	10	13	12	15	11	12	20	15	21	23	10	19	19	22	13
HAN-715	china	Han	14	13	18	12	28	23	10	14	12	15	11	13	20	16	16	23	12	19	19	20	13
HAN-716	china	Han	14	11	11	13	30	22	10	13	12	15	10	12	19	15	21	23	11	17	20	21	11
HAN-717	china	Han	17	12	19	12	28	25	10	13	12	14	11	12	19	14	18	24	11	19	18	23	11
HAN-718	china	Han	15	12	14	13	29	22	10	12	12	15	10	13	19	17	17	22	11	17	19	20	12
HAN-719	china	Han	14	13	18	12	28	24	11	14	12	15	11	12	20	16	17	23	12	19	18	20	12
HAN-720	china	Han	14	12	16	13	29	23	10	14	13	14	10	11	19	15	17	23	12	17	19	21	12
HAN-721	china	Han	14	13	20	12	28	24	10	14	12	14	11	11	20	15	17	23	11	20	22	20	13
HAN-722	china	Han	14	13	20	12	28	24	10	14	12	14	11	12	20	15	17	23	11	18	18	20	12
HAN-723	china	Han	14	13	19	12	29	24	10	14	12	15	11	12	20	15	17	23	10	17	17	21	11
HAN-724	china	Han	15	13	18	12	29	23	10	15	12	15	11	12	20	15	17	23	11	18	17	20	12
HAN-725	china	Han	14	13	16	12	27	24	10	14	12	15	11	11	20	15	16	23	11	18	18	20	12
HAN-726	china	Han	15	12	18	14	31	25	10	13	13	15	10	10	20	14	18	22	12	15	19	21	12
HAN-727	china	Han	15	13	13	12	30	23	10	14	13	14	10	11	18	16	16	24	11	17	19	19	12
HAN-728	china	Han	15	11	12	14	30	23	11	14	13	14	11	12	19	17	15	24	12	17	18	23	12
HAN-729	china	Han	16	12	18	12	28	25	10	13	12	14	9	12	20	14	19	25	11	18	19	22	12
HAN-730	china	Han	15	12	13	12	27	23	10	12	12	15	11	11	18	15	17	21	11	17	19	22	12
HAN-731	china	Han	17	12	16	12	28	24	10	12	13	15	10	12	18	15	17	22	11	16	20	19	12
HAN-732	china	Han	14	12	16	12	29	23	11	12	12	15	10	13	19	16	18	22	11	17	18	22	12
HAN-733	china	Han	15	14	18	12	28	24	10	14	12	15	11	11	20	15	18	23	12	17	18	20	12
HAN-734	china	Han	17	12	20	12	29	23	11	13	12	14	10	10	19	14	18	24	11	18	16	22	12
HAN-735	china	Han	14	14	17	12	28	23	10	14	12	14	11	11	20	15	17	23	11	19	18	20	12
HAN-736	china	Han	16	12	19	12	28	24	10	13	12	15	10	11	19	15	18	24	11	19	20	22	12
HAN-737	china	Han	15	12	16	12	28	23	11	12	13	14	10	11	19	15	17	23	12	19	16	21	11
HAN-738	china	Han	15	12	16	12	28	23	10	12	12	15	10	12	20	14	17	22	11	16	18	23	12
HAN-739	china	Han	16	14	17	12	28	25	10	14	12	15	11	11	20	14	16	23	12	18	19	22	13
HAN-740	china	Han	15	12	17	13	29	24	10	13	13	14	10	11	18	15	16	23	11	20	19	21	11
HAN-741	china	Han	16	12	19	13	29	24	11	13	12	14	10	12	19	15	17	23	11	18	18	21	12
HAN-742	china	Han	14	13	18	13	28	24	10	13	12	15	11	12	20	16	20	23	11	18	19	20	12
HAN-743	china	Han	15	12	20	12	28	25	11	13	12	14	10	13	19	14	19	25	11	17	19	25	11
HAN-744	china	Han	14	13	19	12	28	23	10	13	13	15	11	11	20	15	17	23	11	17	20	20	12
HAN-745	china	Han	14	11	13	13	30	23	10	14	13	14	10	12	19	17	14	22	12	19	18	23	12
HAN-746	china	Han	16	12	20	12	28	24	10	13	12	14	10	12	19	14	18	26	11	17	19	20	12
HAN-747	china	Han	15	12	20	13	31	23	10	13	12	14	10	11	19	15	18	22	12	17	19	22	11
HAN-748	china	Han	14	11	19	12	28	24	10	14	12	15	11	13	20	16	15	23	12	18	19	20	13
HAN-749	china	Han	14	13	17	12	29	24	10	14	12	15	11	12	20	15	17	24	11	18	18	20	12
HAN-750	china	Han	14	12	13	13	28	24	10	15	13	14	10	11	19	15	17	22	12	17	19	21	12
HAN-751	china	Han	15	13	20	12	30	25	10	13	12	15	10	11	20	14	17	24	11	18	17	21	13
HAN-752	china	Han	15	13	14	12	28	23	10	14	13	14	10	13	18	16	16	25	11	18	20	20	11
HAN-753	china	Han	14	13	20	12	30	24	10	14	12	14	11	11	20	15	18	23	11	19	19	20	12
HAN-754	china	Han	15	12	19	13	29	23	10	13	14	14	11	13	18	15	16	25	11	16	20	21	12
HAN-755	china	Han	15	12	15	12	29	23	10	13	13	15	9	13	19	15	17	24	12	14	16	21	12
HAN-756	china	Han	16	13	14	13	30	23	11	14	13	14	10	11	18	16	15	25	11	18	18	19	12
HAN-757	china	Han	17	12	20	12	27	25	10	13	12	14	10	11	20	14	17	23	11	21	18	21	11
HAN-758	china	Han	16	12	19	12	28	25	10	13	12	14	10	11	19	15	17	27	11	18	17	21	11
HAN-759	china	Han	15	12	16	11	27	23	10	12	12	15	10	13	19	15	19	22	11	18	19	20	12
HAN-760	china	Han	14	11	12	14	31	23	11	14	13	14	11	12	19	15	15	23	12	18	17	23	12
HAN-761	china	Han	14	13	18	12	27	25	10	14	12	15	11	12	20	15	17	24	11	19	18	21	12
HAN-762	china	Han	14	13	18	12	27	23	10	14	12	14	11	11	20	15	17	23	11	19	17	22	12
HAN-763	china	Han	15	13	18	12	28	25	10	14	13	15	11	12	21	15	15	23	11	18	18	21	12
HAN-764	china	Han	16	11	12	13	27	22	10	14	12	15	10	11	19	15	17	23	11	18	17	20	11
HAN-765	china	Han	15	12	17	12	28	23	10	12	12	14	10	12	19	16	18	21	11	16	18	19	12
HAN-766	china	Han	15	13	18	13	29	25	11	13	14	14	10	11	18	15	19	23	10	16	20	22	11
HAN-767	china	Han	15	13	13	12	29	23	11	15	13	15	10	11	18	16	16	26	12	18	17	19	12
HAN-768	china	Han	15	12	18	12	27	25	10	13	12	14	10	11	18	14	20	24	11	18	17	24	11
HAN-769	china	Han	15	13	13	12	28	23	10	14	14	14	11	12	18	14	16	24	12	21	16	21	12
HAN-770	china	Han	16	12	18	12	30	25	10	13	12	15	11	12	19	15	17	23	11	18	17	21	12
HAN-771	china	Han	15	13	13	12	29	23	10	14	13	14	10	11	18	17	15	25	11	18	17	19	12
HAN-772	china	Han	17	13	13	14	31	23	11	14	13	14	10	11	18	17	15	24	11	18	19	19	12
HAN-773	china	Han	17	12	19	12	29	25	10	13	12	14	10	12	19	14	17	26	11	17	21	20	12
HAN-774	china	Han	15	12	16	12	30	24	10	12	12	15	10	12	18	15	18	23	11	16	18	19	11
HAN-775	china	Han	14	13	18	12	28	23	11	14	12	15	11	12	19	15	19	24	11	17	16	22	12
HAN-776	china	Han	15	14	16	12	28	25	10	13	12	14	10	11	20	14	18	23	11	19	18	25	12
HAN-777	china	Han	16	13	13	12	29	23	11	14	13	14	11	11	18	16	15	25	11	19	19	19	12
HAN-778	china	Han	16	12	13	12	28	23	10	12	12	15	10	13	19	15	19	22	11	17	19	20	12
HAN-779	china	Han	14	13	14	12	28	23	10	15	13	14	10	12	19	17	16	25	11	19	20	20	12
HAN-780	china	Han	15	12	17	14	31	25	10	13	14	14	10	11	18	15	16	23	11	20	19	21	11
HAN-781	china	Han	15	13	19	13	29	24	10	14	14	14	10	12	18	15	17	23	10	16	17	21	11
HAN-782	china	Han	15	13	14	12	30	23	10	14	13	15	10	12	18	15	15	26	12	20	16	21	12
HAN-783	china	Han	16	12	13	12	28	23	10	12	13	15	10	13	19	15	19	22	11	18	18	20	12
HAN-784	china	Han	16	13	22	13	29	24	10	13	12	15	10	13	19	15	18	28	11	18	17	21	11
HAN-785	china	Han	14	11	12	14	30	23	10	14	13	14	10	11	19	16	15	22	12	17	14	23	12
HAN-786	china	Han	15	11	17	14	30	23	10	13	12	15	10	13	19	16	17	22	11	18	19	19	12
HAN-787	china	Han	15	12	14	12	28	24	10	14	13	14	10	11	18	15	15	24	11	18	15	20	12
HAN-788	china	Han	17	12	18	13	29	23	10	12	13	14	10	12	19	15	20	25	12	19	16	23	12
HAN-789	china	Han	15	14	18	12	28	25	10	13	12	14	10	12	20	14	18	24	11	19	16	23	12
HAN-790	china	Han	15	13	13	12	30	23	10	14	13	14	10	11	18	15	15	25	11	19	19	19	12
HAN-791	china	Han	14	13	19	12	28	23	10	14	12	14	11	11	20	15	17	23	11	19	18	21	13
HAN-792	china	Han	16	12	13	11	28	23	10	14	13	15	10	11	18	16	15	25	12	19	18	19	11
HAN-793	china	Han	15	11	13	13	29	24	10	14	13	14	10	11	19	15	16	24	12	20	17	22	13
HAN-794	china	Han	15	13	13	12	28	23	10	14	13	14	10	11	18	15	16	24	11	19	16	20	12
HAN-795	china	Han	16	12	12	13	30	23	10	12	12	15	11	12	20	15	18	21	11	19	18	22	12
HAN-796	china	Han	15	11	16	12	28	23	10	12	12	15	10	13	18	15	16	21	12	17	17	20	11
HAN-797	china	Han	14	13	16	12	28	24	10	14	12	15	11	12	20	15	16	23	11	18	19	20	12
HAN-798	china	Han	15	11	12	13	28	23	11	15	13	14	10	12	19	15	16	24	13	19	16	21	12
HAN-799	china	Han	14	13	18	14	30	24	10	13	12	14	10	11	20	16	18	23	10	18	20	21	10
HAN-800	china	Han	15	12	18	13	28	25	10	13	14	14	10	12	18	15	17	22	10	19	19	21	11
HAN-801	china	Han	15	13	25	13	30	24	10	13	13	15	10	12	20	15	17	24	12	19	18	20	11
HAN-802	china	Han	16	12	22	12	28	23	10	13	12	15	10	13	21	15	16	23	11	19	20	22	12
HAN-803	china	Han	15	12	21	13	29	23	10	13	12	14	10	11	19	14	18	24	11	17	20	21	11
HAN-804	china	Han	15	12	14	12	29	23	10	12	14	14	10	12	17	15	14	22	10	20	16	21	12
HAN-805	china	Han	15	11	20	13	29	23	10	13	12	14	10	13	19	15	17	23	12	17	18	21	11
HAN-806	china	Han	16	13	13	12	29	23	11	14	13	14	10	11	18	17	15	25	11	19	17	19	12
HAN-807	china	Han	15	11	18	12	28	24	11	13	12	15	10	13	19	15	17	20	12	16	18	22	12
HAN-808	china	Han	15	13	21	12	30	25	10	13	12	15	10	11	20	14	16	24	11	18	18	21	13
HAN-809	china	Han	14	13	15	13	29	23	10	14	13	14	10	12	18	16	16	24	11	19	18	19	12
HAN-810	china	Han	14	12	13	12	28	23	10	14	13	14	10	11	19	15	15	25	11	18	18	20	12
HAN-811	china	Han	14	13	17	12	29	23	11	14	12	15	11	12	20	15	18	23	11	19	20	22	13
HAN-812	china	Han	15	13	19	12	28	24	10	14	12	15	11	13	20	15	17	24	12	18	17	18	12
HAN-813	china	Han	15	13	17	13	28	23	9	14	13	14	10	11	21	17	16	24	11	18	18	21	12
HAN-814	china	Han	16	12	20	12	27	23	10	14	12	14	10	12	19	14	18	25	11	18	17	21	12
HAN-815	china	Han	15	13	14	12	30	23	10	14	13	14	10	11	18	16	15	24	11	20	19	20	11
HAN-816	china	Han	15	12	19	12	28	25	10	13	12	14	10	12	19	14	17	27	11	17	19	20	12
HAN-817	china	Han	17	14	17	12	28	24	10	13	12	14	10	13	19	14	18	26	11	17	16	21	11
HAN-818	china	Han	15	14	17	14	31	24	10	13	13	14	10	10	18	15	15	23	11	18	18	21	12
HAN-819	china	Han	15	13	14	12	30	23	10	14	13	15	10	12	18	15	15	26	12	20	16	21	13
HAN-820	china	Han	15	13	18	13	29	24	10	14	14	14	10	12	18	15	17	21	10	16	18	22	11
HAN-821	china	Han	16	12	13	12	27	23	11	14	13	14	10	12	18	16	15	21	11	18	19	20	13
HAN-822	china	Han	15	13	16	12	28	24	10	12	12	15	11	12	19	15	16	23	11	16	18	21	12
HAN-823	china	Han	17	13	17	12	30	25	11	13	12	14	10	11	20	14	19	23	11	18	17	23	11
HAN-824	china	Han	16	12	19	13	30	23	11	13	12	15	10	11	21	15	17	25	12	19	18	24	11
HAN-825	china	Han	16	12	21	13	30	25	10	13	12	14	10	12	18	14	18	24	11	20	18	23	11
HAN-826	china	Han	15	13	13	12	30	23	10	14	13	14	10	11	18	16	15	24	11	18	17	20	11
HAN-827	china	Han	14	13	17	13	29	24	10	13	12	15	11	12	20	15	17	23	10	19	18	21	11
HAN-828	china	Han	16	12	21	12	28	23	10	13	12	15	10	13	21	15	16	23	11	19	17	22	12
HAN-829	china	Han	14	12	13	13	29	23	10	15	13	14	10	11	19	15	17	22	12	17	20	22	13
HAN-830	china	Han	14	13	18	12	29	25	10	14	12	14	11	12	20	16	17	23	11	19	18	20	12
HAN-831	china	Han	15	13	13	12	29	23	11	14	13	14	10	12	18	17	15	25	11	18	19	19	12
HAN-832	china	Han	15	12	18	12	29	24	10	13	13	15	10	10	19	14	19	23	13	18	19	20	11
HAN-833	china	Han	15	13	13	12	30	23	10	14	13	14	10	13	18	17	16	26	11	19	17	19	12
HAN-834	china	Han	16	12	19	11	27	24	10	13	12	14	10	11	18	14	19	24	11	17	19	21	12
HAN-835	china	Han	16	12	19	14	30	25	10	13	12	14	10	12	19	14	18	24	11	20	19	22	11
HAN-836	china	Han	15	13	23	12	29	24	10	13	13	14	10	12	22	15	16	26	11	17	17	20	12
HAN-837	china	Han	15	13	19	14	29	25	11	13	12	15	10	13	19	15	18	24	11	17	16	23	11
HAN-838	china	Han	15	12	12	12	28	24	10	12	12	15	11	13	19	15	16	23	11	16	18	21	12
HAN-839	china	Han	15	13	14	12	29	23	10	14	13	14	10	11	18	16	15	23	11	20	18	20	11
HUI-001	china	Hui	13	12	16	12	28	23	11	12	12	15	10	12	18	15	18	23	11	18	18	19	12
HUI-002	china	Hui	16	12	19	12	28	24	10	12	12	14	10	12	19	14	19	24	11	17	18	22	12
HUI-003	china	Hui	15	12	17	12	29	24	10	12	12	14	10	13	19	17	18	22	11	16	18	20	12
HUI-004	china	Hui	15	12	14	14	31	25	11	11	13	14	11	10	20	15	16	23	13	17	17	23	12
HUI-005	china	Hui	15	13	13	14	29	23	10	10	14	14	11	11	19	15	15	24	11	16	16	25	11
HUI-006	china	Hui	16	11	14	14	33	24	10	11	14	14	11	11	20	14	16	23	12	17	18	24	12
HUI-007	china	Hui	17	12	14	13	32	25	11	11	13	14	12	10	20	16	15	23	12	19	17	24	12
HUI-008	china	Hui	15	13	17	14	31	24	10	13	14	14	10	11	18	15	15	23	11	21	19	21	12
HUI-009	china	Hui	14	13	15	12	28	24	10	14	12	16	11	12	20	17	17	23	12	17	18	20	13
HUI-010	china	Hui	16	11	12	13	29	22	10	14	13	14	10	11	19	15	18	23	12	19	17	21	12
HUI-011	china	Hui	14	13	19	12	27	24	10	14	11	15	11	12	20	15	16	24	11	19	18	21	12
HUI-012	china	Hui	14	13	16	13	29	24	10	11	12	15	10	11	19	15	19	23	12	18	18	22	11
HUI-013	china	Hui	16	11	14	14	31	23	10	11	13	14	12	11	20	16	15	25	12	20	17	23	12
HUI-014	china	Hui	16	13	17	13	30	24	10	14	14	14	10	12	19	14	19	23	10	19	18	21	10
HUI-015	china	Hui	15	12	21	12	27	24	10	15	12	13	10	12	19	15	18	25	11	18	18	22	12
HUI-016	china	Hui	16	12	15	13	29	25	11	11	12	14	11	10	20	17	15	23	12	18	17	24	12
HUI-017	china	Hui	14	11	12	14	30	23	10	14	14	14	11	11	19	16	15	25	12	19	18	22	11
HUI-018	china	Hui	15	13	19	13	29	23	10	13	13	14	10	11	18	15	17	24	10	16	18	23	10
HUI-019	china	Hui	14	13	16	13	30	24	10	11	12	15	10	11	19	15	19	23	11	17	19	21	11
HUI-020	china	Hui	15	11	11	14	30	24	10	7	13	14	11	12	19	15	17	23	12	18	19	21	11
HUI-021	china	Hui	15	13	21	13	29	23	11	13	13	14	10	11	18	15	17	23	10	16	18	24	10
HUI-022	china	Hui	15	13	13	12	28	23	11	14	13	14	10	11	18	17	15	24	11	18	18	20	12
HUI-023	china	Hui	15	11	14	14	31	24	11	11	13	14	11	10	20	15	17	23	12	17	18	25	12
HUI-024	china	Hui	16	11	12	13	29	22	10	13	12	15	10	13	19	16	17	22	12	16	19	21	12
HUI-025	china	Hui	14	14	18	12	28	24	10	14	12	15	11	11	20	15	19	23	12	18	18	20	12
HUI-026	china	Hui	16	11	15	13	30	25	11	11	13	14	11	10	20	15	15	23	12	19	18	23	11
HUI-027	china	Hui	14	12	12	13	30	22	10	14	13	14	10	10	19	15	17	23	11	21	18	21	12
HUI-028	china	Hui	16	13	17	13	30	24	10	14	14	14	10	12	19	14	19	23	10	18	18	21	10
HUI-029	china	Hui	16	11	11	13	28	22	10	14	12	15	10	11	19	15	16	23	11	18	18	20	12
HUI-030	china	Hui	15	12	16	12	28	23	10	12	12	14	10	12	19	15	16	22	11	16	18	20	11
HUI-031	china	Hui	16	11	14	13	31	25	11	11	13	14	11	10	20	15	16	23	11	20	19	23	13
HUI-032	china	Hui	16	12	15	13	29	25	11	11	12	14	11	10	20	17	15	23	12	18	17	24	12
HUI-033	china	Hui	16	12	23	12	28	25	10	13	12	14	10	13	19	14	18	24	10	17	16	21	11
HUI-034	china	Hui	13	12	15	12	28	23	9	12	12	15	10	11	19	15	18	23	12	18	18	19	12
HUI-035	china	Hui	14	13	18	12	28	23	10	14	12	14	11	12	20	15	18	23	11	20	19	20	12
HUI-036	china	Hui	14	13	18	12	28	23	10	14	12	14	11	12	20	15	18	23	11	20	19	20	12
HUI-037	china	Hui	15	13	17	12	28	25	10	11	12	15	9	13	21	15	15	22	11	17	18	21	12
HUI-038	china	Hui	15	13	13	12	29	24	11	14	13	14	10	10	18	16	15	25	11	20	17	19	12
HUI-039	china	Hui	17	11	18	13	30	23	10	11	14	14	10	11	20	16	17	24	12	16	18	21	12
HUI-040	china	Hui	14	13	19	14	31	23	10	10	14	16	11	11	19	15	17	24	11	16	16	24	12
HUI-041	china	Hui	15	12	19	12	27	23	10	14	12	15	11	12	20	15	16	23	11	19	19	21	12
HUI-042	china	Hui	15	12	19	12	27	23	10	14	12	15	11	12	20	15	16	23	11	19	19	21	12
HUI-043	china	Hui	15	13	13	14	29	23	10	10	14	14	11	11	19	15	15	24	11	16	16	25	11
HUI-044	china	Hui	15	13	19	12	28	25	10	14	12	15	11	13	19	15	18	23	11	19	18	20	12
HUI-045	china	Hui	14	13	18	13	29	24	11	14	12	15	11	11	20	15	19	23	11	21	18	20	11
HUI-046	china	Hui	15	13	18	13	30	24	10	14	14	14	10	12	18	14	19	23	11	19	19	21	10
HUI-047	china	Hui	16	11	12	13	28	22	10	14	12	15	10	11	19	15	17	23	11	19	19	20	12
HUI-048	china	Hui	15	12	17	13	29	23	10	14	12	15	10	11	18	16	15	25	12	16	19	21	12
HUI-049	china	Hui	15	13	19	13	30	24	10	14	14	14	10	12	18	14	18	23	11	19	19	21	10
HUI-050	china	Hui	15	13	22	13	29	22	11	13	13	14	10	11	18	15	17	23	10	16	20	24	10
HUI-051	china	Hui	17	12	18	13	29	23	10	12	12	15	10	11	19	16	19	22	12	16	20	19	12
HUI-052	china	Hui	15	12	16	12	29	23	10	12	13	15	11	12	19	15	17	22	13	16	19	19	12
HUI-053	china	Hui	14	12	13	13	29	23	10	15	13	14	10	11	19	15	15	22	12	17	20	21	12
HUI-054	china	Hui	15	12	17	12	26	22	10	12	12	15	10	12	19	14	19	22	11	18	20	19	12
HUI-055	china	Hui	15	13	19	13	30	24	10	14	14	14	10	12	18	14	18	23	11	19	19	21	10
HUI-056	china	Hui	16	13	13	12	28	23	10	14	13	14	10	11	18	17	15	24	11	18	18	19	12
HUI-057	china	Hui	16	11	12	14	31	24	11	11	13	14	11	10	20	17	15	23	11	19	16	23	12
HUI-058	china	Hui	14	14	20	12	29	24	10	14	12	15	11	13	20	15	18	24	11	18	19	20	12
HUI-059	china	Hui	15	11	19	13	30	22	11	13	12	14	10	12	19	16	17	23	11	17	18	21	12
HUI-060	china	Hui	15	13	19	13	29	23	10	13	13	14	10	11	18	15	17	24	10	16	18	23	10
HUI-061	china	Hui	15	12	20	13	30	23	11	13	14	14	10	11	18	15	18	23	11	16	19	25	10
HUI-062	china	Hui	15	12	18	12	29	25	11	9	12	15	9	13	19	14	15	25	10	18	18	21	11
HUI-063	china	Hui	15	13	17	12	28	24	10	15	12	15	11	12	20	15	19	23	11	17	19	21	12
HUI-064	china	Hui	14	11	12	13	28	24	11	15	13	14	10	12	19	15	20	24	11	18	16	21	12
HUI-065	china	Hui	15	13	13	12	28	24	10	14	12	14	10	11	19	17	15	24	11	18	17	19	11
HUI-066	china	Hui	15	13	18	13	29	23	10	13	14	14	10	12	18	15	17	22	10	17	16	21	11
HUI-067	china	Hui	15	12	16	12	29	23	10	12	13	15	11	12	19	15	17	22	13	16	18	19	12
HUI-068	china	Hui	16	11	18	13	28	24	10	11	14	14	10	12	21	15	19	24	12	16	18	21	11
HUI-069	china	Hui	16	11	18	13	28	24	10	11	14	14	10	12	21	15	19	24	12	16	18	21	11
HUI-070	china	Hui	14	12	13	13	30	23	10	11	12	15	9	11	19	16	16	25	12	17	19	25	12
HUI-071	china	Hui	16	13	13	12	28	23	10	14	13	14	10	11	18	17	15	25	11	18	18	19	12
HUI-072	china	Hui	14	12	16	13	29	23	11	11	12	14	9	11	21	15	18	22	11	17	18	21	11
HUI-073	china	Hui	15	11	14	14	31	25	11	11	13	14	11	10	20	15	16	23	13	17	18	23	12
HUI-074	china	Hui	16	12	14	13	31	25	11	11	13	14	11	10	20	16	15	24	13	18	21	23	12
HUI-075	china	Hui	16	12	14	13	31	25	10	11	14	14	9	10	20	15	17	23	12	20	16	23	13
HUI-076	china	Hui	15	12	13	13	30	24	10	13	13	14	11	13	18	14	14	25	12	16	17	24	12
HUI-077	china	Hui	15	13	13	12	29	23	11	14	13	14	10	11	19	17	15	25	11	18	17	19	12
HUI-078	china	Hui	15	14	16	12	27	23	10	12	12	16	11	12	19	16	19	22	11	18	20	18	12
HUI-079	china	Hui	17	13	22	12	28	22	10	13	12	14	10	12	19	16	18	23	10	16	20	21	13
HUI-080	china	Hui	17	13	20	12	29	23	10	13	12	15	10	13	19	16	19	24	11	18	18	21	12
HUI-081	china	Hui	14	11	14	13	30	25	11	14	12	15	12	13	18	15	16	23	12	17	19	23	13
HUI-082	china	Hui	17	11	18	13	30	23	10	11	14	14	10	11	20	16	17	24	12	16	18	21	12
HUI-083	china	Hui	15	13	13	14	29	23	10	10	14	14	11	11	19	15	15	24	11	16	16	25	11
HUI-084	china	Hui	17	12	19	13	29	22	10	13	12	15	10	12	20	15	18	24	13	17	19	21	12
HUI-085	china	Hui	16	12	19	13	28	23	10	12	14	14	10	12	21	16	18	24	12	16	17	21	11
HUI-086	china	Hui	17	12	19	12	28	25	10	12	13	14	10	11	19	14	18	25	12	17	21	21	12
HUI-087	china	Hui	15	12	13	13	29	23	11	15	12	14	11	12	19	15	15	24	12	17	17	21	11
HUI-088	china	Hui	15	12	13	13	29	23	11	15	12	14	11	12	19	15	15	24	12	17	17	21	11
HUI-089	china	Hui	14	13	16	13	29	23	10	11	12	15	9	11	21	15	16	24	12	17	17	23	11
HUI-090	china	Hui	15	13	17	13	30	23	10	13	11	16	10	12	19	16	15	24	12	18	17	22	10
HUI-091	china	Hui	14	13	17	12	28	25	10	15	12	15	11	12	20	16	19	23	11	18	19	20	13
HUI-092	china	Hui	15	14	17	12	27	24	10	13	13	15	10	11	19	15	18	25	12	16	18	21	12
HUI-093	china	Hui	15	11	15	13	31	24	10	11	13	14	11	10	20	15	16	23	12	17	18	23	12
HUI-094	china	Hui	15	12	17	12	28	22	10	13	12	15	10	11	19	14	16	25	12	18	19	21	12
HUI-095	china	Hui	15	11	15	13	29	23	10	11	14	14	10	11	20	15	17	23	12	16	17	21	11
HUI-096	china	Hui	15	11	15	13	31	25	11	11	14	14	11	11	20	15	15	23	12	19	18	23	12
HUI-097	china	Hui	16	11	15	13	31	25	11	11	13	14	11	10	20	16	16	23	12	19	18	23	13
HUI-098	china	Hui	14	11	12	14	31	23	10	14	13	14	11	11	19	16	16	22	12	18	18	22	13
HUI-099	china	Hui	15	12	12	13	30	23	10	11	12	15	9	12	21	15	15	22	13	19	16	25	11
HUI-100	china	Hui	14	13	15	13	29	24	10	11	12	15	10	11	19	15	20	23	12	18	19	21	12
HUI-101	china	Hui	16	12	16	12	28	23	10	13	12	15	10	12	19	14	18	25	12	15	16	21	12
HUI-102	china	Hui	15	11	18	13	28	23	10	11	14	14	10	13	21	15	18	25	12	17	18	22	11
HUI-103	china	Hui	15	12	18	14	30	24	10	13	13	14	10	11	18	15	15	24	11	19	18	20	12
HUI-104	china	Hui	17	14	18	12	28	25	10	13	12	14	10	11	20	14	17	24	11	19	16	21	12
HUI-105	china	Hui	14	11	12	13	30	24	10	14	13	14	11	11	19	15	15	22	13	18	18	24	12
HUI-106	china	Hui	14	13	19	12	28	24	10	14	12	15	11	13	20	15	17	23	12	18	17	18	12
HUI-107	china	Hui	15	13	15	12	29	24	11	14	12	14	10	12	19	15	15	25	12	18	17	22	12
HUI-108	china	Hui	15	13	19	13	30	24	11	13	14	14	10	13	18	15	16	22	10	16	18	21	11
HUI-109	china	Hui	14	13	19	12	28	23	10	14	12	14	11	13	20	16	17	23	11	19	19	20	12
HUI-110	china	Hui	15	14	20	12	27	24	10	14	13	15	11	11	20	16	16	24	11	17	17	21	12
HUI-111	china	Hui	14	13	15	13	29	24	10	11	12	15	10	11	19	15	19	23	12	18	19	21	11
HUI-112	china	Hui	15	13	16	12	28	24	10	14	12	14	11	12	18	14	16	23	11	15	19	20	12
HUI-113	china	Hui	15	12	14	12	28	23	10	14	12	14	10	12	19	16	16	24	11	19	20	20	13
HUI-114	china	Hui	14	11	11	14	32	24	10	14	13	14	11	12	19	16	16	22	12	19	17	22	12
HUI-115	china	Hui	16	11	14	13	30	25	11	11	13	14	11	10	20	16	15	23	12	20	19	23	13
HUI-116	china	Hui	14	13	19	12	28	23	10	14	12	14	11	11	20	15	17	23	11	20	17	20	12
HUI-117	china	Hui	14	13	16	12	28	24	10	14	12	16	11	12	20	15	18	23	12	19	17	20	13
HUI-118	china	Hui	14	12	13	13	30	23	10	15	13	14	10	11	19	15	16	22	12	16	19	21	12
HUI-119	china	Hui	14	12	20	12	29	25	10	14	12	15	11	12	20	16	16	22	11	18	20	20	11
HUI-120	china	Hui	13	14	16	13	29	22	10	15	13	14	12	12	19	15	17	24	13	17	18	22	10
HUI-121	china	Hui	17	12	20	14	31	24	10	13	12	14	10	12	20	15	18	24	11	18	18	25	11
HUI-122	china	Hui	17	11	13	13	31	25	11	11	13	14	11	10	20	16	15	25	12	18	17	23	12
HUI-123	china	Hui	16	12	23	12	28	23	10	13	12	15	10	12	21	15	16	23	11	19	17	21	12
HUI-124	china	Hui	15	12	12	12	28	23	10	13	12	15	10	12	19	15	19	25	11	16	22	19	12
HUI-125	china	Hui	16	12	15	13	29	23	11	11	14	14	10	10	21	15	16	23	12	16	17	22	11
HUI-126	china	Hui	14	12	13	13	29	23	10	15	13	14	10	11	19	15	16	24	11	17	19	21	11
HUI-127	china	Hui	15	13	14	12	28	23	10	14	13	14	10	11	18	14	15	24	11	19	17	21	12
HUI-128	china	Hui	14	13	15	13	29	23	10	11	12	15	9	11	21	15	16	24	12	17	17	23	11
HUI-129	china	Hui	13	13	17	13	29	22	10	11	12	14	9	12	19	15	15	23	12	18	17	23	10
HUI-130	china	Hui	15	13	20	13	29	23	11	13	14	14	11	12	18	15	17	23	10	16	19	24	10
HUI-131	china	Hui	16	11	12	13	28	22	10	13	12	15	10	13	19	16	17	22	12	16	17	22	12
HUI-132	china	Hui	14	11	13	13	30	23	10	14	13	14	11	11	19	16	16	22	11	20	19	22	13
HUI-133	china	Hui	14	13	19	12	28	22	10	14	12	15	11	13	20	15	17	23	11	19	17	20	12
HUI-134	china	Hui	15	12	17	12	29	23	10	12	12	15	10	12	19	15	16	22	11	17	18	19	12
HUI-135	china	Hui	15	12	16	12	27	23	11	12	12	15	10	12	19	15	19	22	11	15	18	19	12
HUI-136	china	Hui	14	13	19	12	28	24	10	14	12	15	11	13	20	17	16	23	11	18	19	19	12
HUI-137	china	Hui	15	14	17	13	30	23	10	11	12	15	9	12	21	15	15	25	11	17	17	21	12
HUI-138	china	Hui	14	12	13	13	29	23	10	14	13	14	10	11	19	15	15	22	12	18	15	21	12
HUI-139	china	Hui	16	13	15	12	28	23	10	11	13	16	10	12	21	15	18	22	10	20	18	22	12
HUI-140	china	Hui	15	14	17	13	30	23	10	11	12	15	9	12	21	15	15	24	11	18	18	21	12
HUI-141	china	Hui	14	12	20	12	29	25	10	14	12	15	11	13	20	16	17	22	11	18	21	20	11
HUI-142	china	Hui	15	11	11	14	30	25	10	7	13	14	11	12	19	15	17	24	12	19	18	21	11
HUI-143	china	Hui	14	13	19	13	28	24	10	14	12	15	11	12	20	15	17	23	10	17	20	20	12
HUI-144	china	Hui	15	12	17	14	30	24	10	13	14	14	10	11	18	15	15	24	10	20	18	22	12
HUI-145	china	Hui	15	12	19	12	28	25	10	13	12	14	10	12	19	15	17	24	11	17	18	23	11
HUI-146	china	Hui	14	11	12	14	31	23	10	14	13	14	11	11	19	16	16	22	12	20	19	24	12
HUI-147	china	Hui	15	11	11	14	30	25	10	7	13	14	11	12	19	15	17	24	12	19	18	21	11
HUI-148	china	Hui	14	14	20	12	26	24	10	15	12	15	11	13	20	14	17	24	11	17	17	20	12
HUI-149	china	Hui	17	11	13	12	29	24	11	11	13	14	11	10	20	15	16	25	12	21	19	23	12
HUI-150	china	Hui	16	12	19	14	29	23	10	11	14	14	10	12	21	15	17	24	12	16	18	21	11
HUI-151	china	Hui	15	13	20	13	29	23	11	13	13	14	10	11	18	15	16	23	10	16	20	24	10
HUI-152	china	Hui	14	13	16	13	29	23	10	11	12	15	9	11	21	15	16	23	12	18	17	23	11
HUI-153	china	Hui	16	12	23	12	28	23	10	13	12	15	10	12	21	15	16	23	11	19	17	21	12
HUI-154	china	Hui	15	13	14	12	29	23	10	14	13	14	10	11	19	17	15	25	11	18	19	19	13
HUI-155	china	Hui	16	11	14	14	32	25	11	11	13	14	11	10	21	15	17	23	12	20	17	23	12
HUI-156	china	Hui	14	14	17	12	27	25	10	14	13	15	11	12	20	15	18	23	11	18	20	20	12
HUI-157	china	Hui	15	12	18	12	29	23	10	13	12	16	10	12	18	16	16	24	12	15	19	21	12
HUI-158	china	Hui	13	13	17	13	29	22	10	11	12	14	9	12	19	15	15	23	12	18	17	23	10
HUI-159	china	Hui	17	11	14	13	31	25	10	11	13	14	11	10	20	16	15	23	13	18	19	23	12
HUI-160	china	Hui	14	13	17	13	29	24	10	11	12	15	10	11	18	15	19	23	12	18	18	21	11
HUI-161	china	Hui	15	12	17	12	28	22	11	12	12	15	10	13	18	16	18	24	11	17	19	20	12
HUI-162	china	Hui	16	11	14	13	30	24	10	11	13	14	11	10	19	14	15	23	11	17	19	23	13
HUI-163	china	Hui	17	11	14	13	30	25	11	11	13	14	11	10	20	17	15	25	12	20	17	23	12
HUI-164	china	Hui	15	11	15	14	32	25	10	11	14	14	11	11	20	15	15	23	12	19	18	23	12
HUI-165	china	Hui	15	12	20	13	29	23	11	13	14	14	10	12	18	15	17	23	10	16	18	23	10
HUI-166	china	Hui	17	11	19	14	29	23	11	11	14	14	10	13	21	15	17	24	12	16	16	21	10
HUI-167	china	Hui	13	11	14	13	30	25	11	11	13	14	10	10	20	15	15	24	12	18	17	23	13
HUI-168	china	Hui	15	13	18	13	29	24	10	14	12	15	11	12	20	15	17	22	12	17	17	20	11
HUI-169	china	Hui	16	12	15	12	28	25	11	13	12	14	10	13	19	14	18	25	11	18	21	24	11
HUI-170	china	Hui	16	12	15	12	28	25	11	13	12	14	10	13	19	14	18	25	11	18	21	24	11
HUI-171	china	Hui	15	13	19	12	27	24	10	15	12	15	11	12	21	14	17	23	11	20	17	21	12
HUI-172	china	Hui	16	13	19	13	29	24	10	13	14	14	10	13	18	16	17	24	10	16	19	21	11
HUI-173	china	Hui	16	11	14	13	31	25	10	11	13	14	11	10	21	16	16	24	11	19	18	23	12
HUI-174	china	Hui	14	14	21	12	28	23	10	14	12	15	11	11	20	15	17	23	11	19	20	20	12
HUI-175	china	Hui	15	13	14	12	28	22	10	11	13	16	10	11	20	14	16	25	11	19	15	24	11
HUI-176	china	Hui	14	12	16	12	29	23	11	12	12	16	10	13	19	16	18	22	11	18	19	20	12
HUI-177	china	Hui	15	11	18	14	30	23	10	11	14	14	10	13	21	15	19	24	12	17	19	21	11
HUI-178	china	Hui	14	11	13	14	31	24	11	14	13	14	11	12	19	17	15	22	12	18	17	22	12
HUI-179	china	Hui	15	12	17	13	29	22	10	15	13	14	11	11	19	15	16	24	10	17	19	22	10
HUI-180	china	Hui	16	13	20	12	29	24	10	13	12	15	10	11	20	14	15	25	11	19	20	21	13
HUI-181	china	Hui	16	12	20	13	30	24	10	13	12	14	10	12	20	15	18	24	11	18	19	24	11
HUI-182	china	Hui	15	12	12	13	28	25	10	13	14	14	10	13	18	16	17	23	10	16	20	21	11
HUI-183	china	Hui	15	13	13	12	29	23	10	14	13	14	10	11	18	16	15	25	11	19	18	19	11
HUI-184	china	Hui	16	12	18	12	29	24	10	14	13	15	10	12	19	14	17	24	11	20	17	21	11
HUI-185	china	Hui	14	13	19	12	27	24	11	14	12	15	11	12	20	15	18	23	12	19	19	20	11
HUI-186	china	Hui	14	13	17	13	29	24	10	14	13	15	11	11	21	14	17	23	11	19	19	20	12
HUI-187	china	Hui	14	14	20	13	31	23	11	11	13	15	9	11	19	15	15	22	12	15	18	21	11
HUI-188	china	Hui	14	11	12	14	29	23	10	15	13	14	10	10	19	15	16	23	13	19	17	21	12
HUI-189	china	Hui	16	12	17	13	32	24	10	11	14	14	10	12	21	15	15	24	12	17	15	21	11
HUI-190	china	Hui	15	12	14	12	28	23	9	12	12	15	10	13	19	15	16	23	13	18	19	19	11
HUI-191	china	Hui	15	11	14	13	29	25	10	11	13	14	12	11	20	16	16	25	11	20	18	23	12
HUI-192	china	Hui	15	12	13	12	28	23	10	12	12	15	10	11	18	15	18	22	11	16	20	19	12
HUI-193	china	Hui	15	11	18	13	29	22	10	13	12	16	10	11	19	16	19	25	11	17	20	21	11
HUI-194	china	Hui	14	13	18	12	28	24	10	14	12	15	11	12	20	16	17	23	11	18	19	20	13
HUI-195	china	Hui	14	14	19	12	29	24	10	14	12	15	11	12	20	15	17	24	11	17	19	20	13
HUI-196	china	Hui	17	11	12	13	29	25	11	11	14	14	10	10	20	16	15	22	12	19	18	23	12
HUI-197	china	Hui	15	11	14	12	28	25	10	11	13	14	11	11	20	17	16	25	12	21	18	23	12
HUI-198	china	Hui	16	11	21	13	31	23	10	11	13	14	10	10	20	15	16	24	12	17	19	20	12
HUI-199	china	Hui	14	12	13	13	29	25	11	12	13	14	11	12	18	16	14	23	13	18	17	27	12
HUI-200	china	Hui	15	11	14	13	29	22	10	15	13	14	10	11	19	16	16	24	12	20	18	23	13
HUI-201	china	Hui	15	13	14	12	29	23	11	13	13	14	10	11	18	17	15	24	11	18	18	19	12
HUI-202	china	Hui	14	11	12	13	30	23	10	14	13	14	11	11	19	16	16	22	11	19	19	22	13
HUI-203	china	Hui	14	13	18	14	30	25	10	13	12	15	11	12	20	16	18	22	10	19	20	21	11
HUI-204	china	Hui	15	12	19	13	29	23	11	13	14	14	10	11	18	15	17	24	10	16	18	24	10
HUI-205	china	Hui	17	12	19	12	27	24	11	13	12	14	10	13	21	15	18	25	11	19	18	21	12
HUI-206	china	Hui	14	14	18	14	30	25	10	13	12	14	11	12	20	16	16	23	10	20	18	21	11
HUI-207	china	Hui	14	11	12	14	31	24	11	14	13	14	11	11	19	15	15	22	13	17	17	24	12
HUI-208	china	Hui	14	13	18	12	28	24	10	14	12	15	12	13	20	16	15	23	11	17	18	20	12
HUI-209	china	Hui	16	12	19	12	28	25	10	13	12	15	10	12	19	15	20	24	11	18	18	21	12
HUI-210	china	Hui	15	14	17	13	28	23	10	12	13	14	9	11	20	16	17	23	11	16	18	21	12
HUI-211	china	Hui	16	13	19	14	30	24	10	14	12	15	11	12	20	15	17	23	11	15	20	20	11
HUI-212	china	Hui	15	13	14	12	29	23	11	14	13	14	10	11	18	16	15	25	11	17	18	20	12
HUI-213	china	Hui	15	12	14	13	31	25	11	11	13	14	11	12	20	17	15	23	12	19	17	24	13
HUI-214	china	Hui	15	13	18	12	28	23	11	13	13	15	10	12	20	15	20	24	13	17	19	20	12
HUI-215	china	Hui	15	13	13	13	30	23	10	14	13	14	10	12	18	17	16	25	11	19	18	19	12
HUI-216	china	Hui	16	13	20	12	29	25	11	13	12	14	10	12	18	14	18	24	10	17	18	21	11
HUI-217	china	Hui	14	13	18	12	28	24	10	15	12	15	11	13	20	16	17	24	12	18	18	20	13
HUI-218	china	Hui	15	14	17	14	31	23	10	11	12	15	9	12	21	15	15	24	11	17	17	22	12
HUI-219	china	Hui	16	11	14	14	31	24	11	11	13	14	11	10	20	16	15	24	12	19	18	24	13
HUI-220	china	Hui	16	11	14	13	31	25	11	11	13	14	11	10	21	16	16	24	11	19	18	23	12
HUI-221	china	Hui	16	12	12	12	29	24	10	12	12	15	10	12	19	15	20	22	11	17	18	20	11
HUI-222	china	Hui	13	13	16	14	30	22	10	15	13	14	11	12	19	16	17	25	11	16	16	22	10
HUI-223	china	Hui	16	13	16	13	29	24	11	12	14	14	10	12	19	15	14	23	10	16	19	22	11
HUI-224	china	Hui	14	13	19	12	28	23	10	14	12	14	11	13	20	15	17	23	11	19	17	20	12
HUI-225	china	Hui	14	13	17	13	29	24	10	11	12	15	10	12	19	15	18	23	12	17	18	21	11
HUI-226	china	Hui	16	13	16	13	29	25	10	13	12	15	11	12	19	14	16	24	12	15	19	21	12
HUI-227	china	Hui	16	11	14	14	31	25	11	11	13	14	10	10	20	15	15	24	12	17	17	23	12
HUI-228	china	Hui	16	12	16	13	29	24	10	12	13	15	10	12	19	15	19	23	11	17	20	21	12
HUI-229	china	Hui	16	11	14	13	30	25	10	11	13	14	11	10	20	15	15	22	12	16	18	23	12
HUI-230	china	Hui	14	13	13	12	29	25	10	14	12	15	11	12	20	15	20	22	12	18	20	20	13
HUI-231	china	Hui	14	14	17	12	28	22	11	15	11	16	10	12	19	15	14	23	12	16	17	23	12
HUI-232	china	Hui	15	12	15	11	28	23	11	12	12	15	10	13	19	15	18	22	11	18	20	20	12
HUI-233	china	Hui	14	14	18	12	29	22	11	15	11	16	10	12	19	16	14	23	12	15	17	24	12
HUI-234	china	Hui	15	12	18	12	30	23	10	12	12	15	10	12	19	15	20	24	11	16	17	19	11
HUI-235	china	Hui	13	12	15	14	30	22	10	15	13	15	11	11	19	15	17	24	12	18	20	24	10
HUI-236	china	Hui	15	11	14	13	31	24	10	11	13	14	11	11	20	17	16	23	12	17	16	23	13
HUI-237	china	Hui	15	12	18	12	29	24	10	12	12	14	10	13	19	16	18	22	11	16	20	20	12
HUI-238	china	Hui	15	12	19	13	31	24	10	13	12	14	10	11	19	14	17	23	11	16	19	21	11
HUI-239	china	Hui	16	12	20	12	29	25	10	13	12	14	10	13	19	14	17	24	11	20	18	21	11
HUI-240	china	Hui	16	14	14	12	28	25	10	13	12	14	11	11	20	15	18	23	12	22	17	23	12
HUI-241	china	Hui	15	13	13	12	28	23	11	14	13	14	9	12	18	16	15	25	11	18	17	19	12
HUI-242	china	Hui	16	11	14	13	31	24	11	11	13	15	11	11	20	16	15	24	12	18	18	23	13
HUI-243	china	Hui	14	14	21	13	30	23	11	11	13	15	9	10	20	15	16	22	12	15	18	21	13
HUI-244	china	Hui	16	11	14	13	30	25	11	11	13	14	10	10	20	15	15	24	12	17	17	23	12
HUI-245	china	Hui	17	12	21	12	27	23	11	13	12	14	10	11	19	14	18	25	11	18	17	21	12
HUI-246	china	Hui	15	12	18	13	29	24	10	13	14	14	10	12	18	15	17	22	10	18	20	21	10
HUI-247	china	Hui	15	14	20	12	28	24	10	13	14	14	10	12	18	15	17	24	10	18	21	22	10
HUI-248	china	Hui	16	11	14	13	32	25	11	11	13	14	9	10	20	16	15	24	12	19	18	24	12
HUI-249	china	Hui	16	13	17	13	28	23	10	14	12	14	10	11	20	15	16	25	11	17	17	21	11
HUI-250	china	Hui	15	12	15	13	30	23	10	13	13	14	10	11	19	16	16	25	11	17	18	21	12
HUI-251	china	Hui	15	12	14	13	30	24	10	13	13	14	10	12	18	15	15	23	11	19	18	20	12
HUI-252	china	Hui	14	14	16	13	29	23	10	11	12	14	9	12	21	15	16	23	12	20	17	21	13
HUI-253	china	Hui	15	13	19	13	31	23	10	13	12	14	10	11	19	14	17	23	11	16	18	21	11
HUI-254	china	Hui	15	12	19	13	29	23	11	13	14	14	10	11	18	15	18	23	10	16	18	23	10
HUI-255	china	Hui	17	12	19	12	30	24	10	14	12	14	10	11	19	14	19	24	11	18	16	21	12
HUI-256	china	Hui	14	12	12	14	30	23	10	14	13	14	11	11	19	15	15	23	11	19	18	23	12
HUI-257	china	Hui	15	13	17	12	28	24	10	14	14	16	11	12	20	15	18	23	11	18	18	21	12
HUI-258	china	Hui	17	12	17	13	30	24	10	13	12	14	10	13	19	14	18	24	11	16	17	22	13
HUI-259	china	Hui	15	12	17	12	28	22	10	12	12	14	10	12	19	16	17	22	12	17	20	19	12
HUI-260	china	Hui	15	11	16	12	28	23	10	12	12	14	10	12	19	15	17	23	11	17	19	20	12
HUI-261	china	Hui	15	12	17	14	31	25	11	13	14	14	10	11	18	15	15	23	10	22	17	21	12
HUI-262	china	Hui	16	12	15	12	27	25	11	13	12	14	10	12	19	14	18	25	11	18	19	23	11
HUI-263	china	Hui	17	14	17	12	28	25	11	13	12	14	10	12	20	14	16	24	11	19	18	21	13
HUI-264	china	Hui	14	12	19	12	27	24	10	14	12	14	11	12	20	15	18	23	11	17	20	21	12
HUI-265	china	Hui	16	11	11	12	27	22	10	14	13	15	10	11	19	16	18	24	11	18	17	20	12
HUI-266	china	Hui	15	11	13	12	28	23	10	14	14	14	10	11	19	15	15	24	11	19	18	20	12
HUI-267	china	Hui	15	13	17	13	29	24	10	14	14	14	11	11	18	14	19	22	10	17	18	21	10
HUI-268	china	Hui	15	11	17	13	29	23	10	11	14	14	10	11	20	16	16	24	13	16	18	21	11
HUI-269	china	Hui	14	13	19	12	28	23	10	14	12	14	11	11	20	15	17	23	11	19	17	20	12
HUI-270	china	Hui	15	12	17	12	28	24	10	12	12	15	10	12	19	15	16	22	11	17	18	20	11
HUI-271	china	Hui	15	11	13	13	30	23	11	14	13	14	11	11	19	16	16	22	13	19	18	22	13
HUI-272	china	Hui	13	13	19	12	30	24	10	15	12	14	11	12	20	15	16	23	12	18	19	21	12
HUI-273	china	Hui	16	14	18	12	29	24	11	13	12	14	10	13	21	14	16	24	11	20	20	21	12
HUI-274	china	Hui	15	11	18	13	29	23	10	11	14	14	10	11	20	16	15	24	12	17	19	21	12
HUI-275	china	Hui	15	13	19	12	28	25	10	14	12	16	11	13	20	15	17	23	11	18	18	20	13
HUI-276	china	Hui	16	12	19	12	28	24	10	13	12	14	10	11	18	14	18	25	11	17	20	20	12
HUI-277	china	Hui	15	12	17	14	30	24	10	13	14	14	10	11	18	15	15	23	11	19	16	21	11
HUI-278	china	Hui	14	14	20	13	31	23	11	11	13	15	9	11	19	15	15	22	12	15	18	21	11
HUI-279	china	Hui	15	12	16	12	27	23	10	12	13	15	10	12	19	15	19	22	11	16	21	17	12
HUI-280	china	Hui	15	11	12	13	29	25	11	14	13	14	10	10	18	15	16	23	12	18	18	23	12
HUI-281	china	Hui	15	13	20	14	30	25	11	13	14	14	10	12	18	16	16	24	10	17	19	25	11
HUI-282	china	Hui	15	14	17	13	30	25	10	13	12	14	10	11	20	15	19	24	11	17	18	22	12
HUI-283	china	Hui	14	13	18	12	28	24	9	14	12	15	11	13	20	15	19	23	11	18	20	20	10
HUI-284	china	Hui	15	12	18	13	30	24	11	15	14	14	10	12	18	15	16	23	10	17	20	21	11
HUI-285	china	Hui	16	11	20	13	30	23	10	11	13	14	10	11	20	15	16	24	12	17	19	20	12
HUI-286	china	Hui	14	13	17	12	28	22	10	14	11	15	11	12	19	15	16	25	12	15	16	24	12
HUI-287	china	Hui	15	12	17	12	29	25	9	13	12	15	10	10	19	14	18	24	12	16	17	22	12
HUI-288	china	Hui	16	12	19	12	31	25	10	13	12	14	10	11	19	14	18	24	11	20	17	24	12
HUI-289	china	Hui	15	13	20	12	29	24	10	13	12	14	10	12	19	15	17	24	11	19	18	22	11
HUI-290	china	Hui	15	14	17	12	28	24	10	14	12	16	11	12	20	14	16	24	11	18	19	20	12
HUI-291	china	Hui	15	13	13	12	30	23	11	15	13	14	10	12	18	17	16	25	11	21	18	19	12
HUI-292	china	Hui	14	13	18	12	29	24	10	14	12	15	11	12	20	15	19	24	11	21	18	20	12
HUI-293	china	Hui	16	12	20	12	28	23	10	13	12	15	10	11	21	15	16	23	11	19	18	22	12
HUI-294	china	Hui	15	13	13	12	28	23	11	14	13	14	10	12	18	15	15	24	11	19	17	19	13
HUI-295	china	Hui	15	13	13	12	28	23	10	14	13	14	10	11	18	15	16	24	11	18	16	20	11
HUI-296	china	Hui	15	13	14	13	30	23	11	14	13	14	10	11	18	15	15	25	11	17	18	19	12
HUI-297	china	Hui	15	11	12	13	29	25	10	7	13	14	11	12	19	16	16	24	12	19	19	22	11
HUI-298	china	Hui	14	13	19	12	27	24	10	14	12	15	11	13	20	16	19	23	11	17	19	20	11
HUI-299	china	Hui	14	12	16	12	29	23	11	12	12	14	10	13	19	16	17	22	11	17	17	20	12
HUI-300	china	Hui	14	12	16	12	29	23	11	12	12	14	10	13	19	16	17	22	11	17	17	20	12
HUI-301	china	Hui	15	13	17	13	29	24	10	11	13	15	9	12	21	16	15	22	11	19	16	21	12
HUI-302	china	Hui	14	14	19	12	29	24	10	14	12	15	11	12	19	15	17	24	11	18	19	20	13
HUI-303	china	Hui	15	14	17	13	30	23	10	11	12	15	9	13	21	15	15	24	11	18	17	22	12
HUI-304	china	Hui	15	13	17	13	30	23	10	11	12	15	9	11	21	17	15	23	11	18	16	23	12
HUI-305	china	Hui	14	12	13	13	29	23	10	14	13	15	12	11	19	15	16	22	12	17	17	22	13
HUI-306	china	Hui	17	11	14	13	31	25	10	11	13	14	11	10	20	15	15	24	12	19	19	23	13
HUI-307	china	Hui	16	13	20	13	29	24	10	13	13	15	10	12	20	15	16	24	11	18	18	20	10
HUI-308	china	Hui	14	13	19	12	28	24	10	14	12	15	11	12	20	15	16	23	11	18	18	21	12
HUI-309	china	Hui	15	11	17	13	28	23	10	11	14	14	10	12	21	15	18	24	13	16	19	22	11
HUI-310	china	Hui	13	14	16	12	28	22	11	15	13	14	11	12	19	15	17	24	11	16	19	22	10
HUI-311	china	Hui	15	13	22	12	27	23	10	14	12	15	11	11	20	15	17	24	11	19	18	20	11
HUI-312	china	Hui	14	13	18	13	29	22	10	14	12	16	10	11	20	15	15	23	12	18	18	24	12
HUI-313	china	Hui	16	11	14	13	30	24	11	11	13	14	10	10	20	15	15	24	11	19	15	23	13
HUI-314	china	Hui	14	11	12	14	32	23	10	13	13	14	10	11	18	17	16	22	12	19	16	25	12
HUI-315	china	Hui	15	13	19	13	29	24	10	13	14	14	10	13	18	15	18	23	10	17	18	22	10
HUI-316	china	Hui	15	13	20	13	29	24	10	14	12	15	10	12	19	15	18	25	11	18	17	21	11
HUI-317	china	Hui	14	11	12	14	30	23	10	14	14	14	11	11	19	15	15	25	12	19	18	22	11
HUI-318	china	Hui	14	11	12	14	30	23	10	14	14	14	11	11	19	15	15	25	12	19	18	22	11
HUI-319	china	Hui	14	13	16	14	30	23	10	11	13	15	9	11	21	15	17	23	11	16	16	23	11
HUI-320	china	Hui	14	13	17	13	28	24	10	14	12	16	11	12	20	16	16	24	11	18	19	21	12
HUI-321	china	Hui	16	12	19	12	28	25	10	13	12	14	10	12	19	14	17	25	11	19	20	23	11
HUI-322	china	Hui	14	13	17	13	28	24	10	14	12	16	11	12	20	16	16	24	11	18	18	21	12
HUI-323	china	Hui	14	12	13	14	29	23	10	15	13	14	10	12	19	15	17	22	12	17	17	21	11
HUI-324	china	Hui	14	13	17	13	28	24	10	14	12	16	11	12	20	16	16	24	11	18	18	21	12
HUI-325	china	Hui	14	14	18	12	28	25	10	16	12	15	10	11	20	17	16	22	11	18	17	20	11
HUI-326	china	Hui	15	14	15	13	29	22	10	11	12	14	9	12	18	15	17	24	12	17	18	20	12
HUI-327	china	Hui	17	11	19	13	30	22	10	13	12	14	10	12	19	15	19	23	11	20	19	21	12
HUI-328	china	Hui	16	12	12	12	28	25	10	13	12	14	10	12	19	14	18	25	11	20	19	23	11
HUI-329	china	Hui	16	12	20	12	28	25	10	13	12	14	10	12	19	14	19	25	11	19	19	23	10
HUI-330	china	Hui	14	13	17	13	28	24	10	14	12	16	11	12	20	16	16	24	11	18	20	21	12
HUI-331	china	Hui	16	12	19	12	28	25	10	13	12	14	10	12	19	14	19	25	11	19	20	22	11
HUI-332	china	Hui	14	11	12	13	30	24	10	14	13	14	11	12	20	16	16	22	12	18	17	22	12
HUI-333	china	Hui	14	13	16	13	29	24	10	11	12	15	10	11	19	15	18	23	12	18	18	21	11
KZ-001	china	Kyrgyz	16	12	13	13	29	25	10	11	13	14	10	10	22	15	17	25	12	15	17	22	11
KZ-002	china	Kyrgyz	15	11	14	14	32	25	11	11	13	14	11	10	20	16	15	22	10	17	20	23	12
KZ-003	china	Kyrgyz	16	11	14	13	30	25	11	11	13	14	11	10	21	16	15	22	10	17	19	23	12
KZ-004	china	Kyrgyz	16	11	14	14	32	25	11	11	13	14	11	10	21	16	15	22	10	17	19	23	12
KZ-005	china	Kyrgyz	16	11	14	14	32	25	11	11	13	14	11	10	21	17	15	22	10	17	19	23	12
KZ-006	china	Kyrgyz	16	12	13	13	29	25	10	11	13	14	10	10	22	15	16	25	12	16	17	21	11
KZ-007	china	Kyrgyz	15	11	14	14	32	24	11	11	13	14	11	10	20	16	15	22	10	17	20	23	12
KZ-008	china	Kyrgyz	16	11	14	14	32	25	11	11	13	14	11	10	21	16	15	22	10	17	19	23	12
KZ-009	china	Kyrgyz	16	11	14	14	32	25	11	11	13	14	11	10	21	16	15	22	10	17	19	23	12
KZ-010	china	Kyrgyz	16	11	14	14	32	25	11	11	13	14	11	10	21	17	15	23	10	17	19	23	12
KZ-011	china	Kyrgyz	16	12	13	13	29	26	10	11	13	14	10	10	22	15	16	25	12	16	17	21	11
KZ-012	china	Kyrgyz	16	11	14	13	32	24	11	11	13	14	11	10	20	16	15	23	12	19	17	23	13
KZ-013	china	Kyrgyz	16	12	13	13	29	25	10	11	13	14	10	10	22	15	16	25	12	16	17	21	11
KZ-014	china	Kyrgyz	16	12	13	13	29	25	10	11	13	14	10	10	22	15	16	25	12	16	16	21	11
KZ-015	china	Kyrgyz	16	11	14	14	32	26	11	11	13	14	11	10	20	16	15	22	10	18	19	23	12
KZ-016	china	Kyrgyz	15	12	13	13	29	25	10	11	13	14	10	10	22	15	16	26	12	16	17	21	11
KZ-017	china	Kyrgyz	16	11	14	14	32	25	11	11	13	14	11	10	21	15	15	22	10	17	18	23	12
KZ-018	china	Kyrgyz	16	11	14	14	32	25	11	11	13	14	11	10	21	16	15	22	10	17	19	23	12
KZ-019	china	Kyrgyz	16	12	13	13	29	25	10	11	13	14	10	10	22	15	16	25	12	16	17	21	11
KZ-020	china	Kyrgyz	16	11	14	14	32	25	11	11	13	14	11	10	21	17	15	22	10	17	19	23	12
KZ-021	china	Kyrgyz	16	11	14	14	31	25	11	11	13	14	11	10	21	16	15	22	10	17	19	23	12
KZ-022	china	Kyrgyz	17	11	14	13	31	25	11	11	13	14	11	10	20	15	15	23	12	20	19	23	12
KZ-023	china	Kyrgyz	16	11	14	14	32	25	11	11	13	14	11	10	21	17	15	22	10	17	20	23	12
KZ-024	china	Kyrgyz	16	12	13	13	29	24	10	11	13	14	10	10	22	15	16	25	12	16	17	21	11
KZ-025	china	Kyrgyz	16	12	13	14	30	25	10	11	13	14	10	10	22	15	16	25	12	16	16	21	11
KZ-026	china	Kyrgyz	16	11	14	14	32	25	11	11	13	14	11	10	21	15	15	22	10	17	18	23	12
KZ-027	china	Kyrgyz	16	11	14	14	32	25	11	11	13	14	11	10	21	17	15	22	10	17	18	23	12
KZ-028	china	Kyrgyz	16	12	13	13	29	25	10	11	13	14	10	10	22	15	16	25	12	16	17	21	11
KZ-029	china	Kyrgyz	16	11	14	14	31	25	11	11	14	14	11	10	20	16	15	23	12	20	19	23	12
KZ-030	china	Kyrgyz	16	12	13	13	29	25	10	11	13	14	10	10	22	15	16	25	12	16	17	21	11
KZ-031	china	Kyrgyz	16	12	13	13	29	25	10	11	13	14	10	10	22	15	16	25	12	16	17	21	11
KZ-032	china	Kyrgyz	16	12	13	13	29	25	10	11	13	14	10	10	22	15	16	25	12	16	16	21	11
KZ-033	china	Kyrgyz	16	11	14	14	32	25	11	11	13	14	11	10	21	17	15	22	10	17	18	23	12
KZ-034	china	Kyrgyz	16	12	13	13	29	25	10	11	13	14	10	10	22	15	16	26	12	16	17	21	11
KZ-035	china	Kyrgyz	16	12	13	13	29	25	10	11	13	14	10	10	22	15	16	25	12	16	17	21	11
KZ-036	china	Kyrgyz	16	11	15	13	31	25	10	12	13	15	11	10	20	17	15	23	12	19	18	23	12
KZ-037	china	Kyrgyz	16	11	14	14	33	24	11	11	13	14	11	10	20	17	15	22	10	17	19	23	12
KZ-038	china	Kyrgyz	17	11	14	13	30	24	10	11	14	14	11	11	21	15	15	23	12	19	19	23	13
KZ-039	china	Kyrgyz	16	12	13	13	29	25	10	11	13	14	10	10	22	15	16	25	12	16	17	21	11
KZ-040	china	Kyrgyz	16	11	14	14	32	25	11	11	13	14	11	10	21	16	15	22	10	17	19	23	12
KZ-041	china	Kyrgyz	16	11	14	14	32	25	11	11	13	14	11	10	21	17	15	22	10	17	19	23	12
KZ-042	china	Kyrgyz	16	12	13	13	29	25	10	11	13	14	10	10	22	15	16	25	12	16	16	21	11
KZ-043	china	Kyrgyz	16	12	13	13	29	25	10	11	13	14	10	10	22	15	16	24	12	16	17	21	11
KZ-044	china	Kyrgyz	16	11	13	13	29	25	10	11	13	14	10	10	22	15	16	25	12	16	17	21	11
KZ-045	china	Kyrgyz	16	12	14	14	32	24	10	11	13	14	11	10	20	15	16	23	12	20	17	23	12
KZ-046	china	Kyrgyz	16	11	14	14	32	25	11	11	13	14	11	11	21	16	16	22	10	17	19	23	12
KZ-047	china	Kyrgyz	16	11	15	13	31	24	11	11	14	14	11	12	20	16	15	23	12	20	19	23	12
KZ-048	china	Kyrgyz	16	11	14	14	32	25	11	11	13	14	11	10	21	16	15	22	10	17	19	23	12
KZ-049	china	Kyrgyz	16	11	14	14	32	25	11	11	13	14	11	10	21	17	15	22	10	17	19	23	12
KZ-050	china	Kyrgyz	16	11	14	14	32	25	11	11	13	14	11	10	21	16	15	22	10	17	19	23	12
KZ-051	china	Kyrgyz	16	11	14	14	32	25	11	11	13	14	11	10	21	17	15	22	10	17	19	23	12
KZ-052	china	Kyrgyz	16	12	13	13	29	25	10	11	13	14	10	11	22	15	16	25	12	17	17	21	11
KZ-053	china	Kyrgyz	16	12	13	13	29	25	10	11	13	14	10	10	22	15	16	25	12	16	17	21	11
KZ-054	china	Kyrgyz	16	11	15	13	31	25	10	12	13	15	11	10	20	17	15	23	12	19	18	23	12
KZ-055	china	Kyrgyz	16	11	14	14	32	25	11	10	13	14	11	10	21	16	16	22	10	16	19	23	12
KZ-056	china	Kyrgyz	16	11	15	14	32	25	11	11	13	14	11	10	20	16	15	22	10	17	19	23	12
KZ-057	china	Kyrgyz	17	12	14	13	29	25	10	11	13	14	10	10	22	15	16	25	12	16	17	21	11
KZ-058	china	Kyrgyz	16	11	14	14	30	25	11	11	13	14	11	10	21	16	15	22	10	17	19	23	12
KZ-059	china	Kyrgyz	16	11	14	14	32	25	11	11	13	14	11	10	21	16	15	22	10	16	19	23	12
KZ-060	china	Kyrgyz	15	12	13	13	29	25	10	11	13	14	10	10	22	15	16	26	12	16	17	21	11
KZ-061	china	Kyrgyz	16	11	14	14	32	25	11	11	13	14	11	10	21	17	15	22	10	17	18	23	12
KZ-062	china	Kyrgyz	16	11	14	14	32	25	11	11	13	14	11	10	21	17	15	22	10	17	18	23	12
KZ-063	china	Kyrgyz	17	11	14	13	31	24	10	11	14	14	11	11	21	15	15	23	12	19	18	23	13
KZ-064	china	Kyrgyz	16	12	13	13	29	25	10	11	13	14	10	11	22	15	16	25	12	16	17	21	11
KZ-065	china	Kyrgyz	16	11	14	14	32	25	11	11	13	14	11	10	21	15	15	22	10	17	19	23	12
KZ-066	china	Kyrgyz	16	11	13	13	29	25	10	11	13	14	10	10	22	15	16	25	12	16	17	21	11
KZ-067	china	Kyrgyz	16	11	14	14	32	25	11	11	13	14	11	10	21	17	15	22	10	17	19	23	12
KZ-068	china	Kyrgyz	16	11	14	14	32	25	11	11	13	14	11	10	21	17	15	22	10	17	19	23	12
KZ-069	china	Kyrgyz	17	12	14	13	29	25	10	11	13	14	10	10	22	15	16	25	12	16	17	21	11
KZ-070	china	Kyrgyz	16	12	13	13	29	25	10	11	13	14	10	10	22	15	16	25	12	16	17	21	11
KZ-071	china	Kyrgyz	17	12	14	13	29	25	10	11	13	14	10	10	22	15	15	25	12	16	17	21	11
KZ-072	china	Kyrgyz	16	11	14	13	32	25	11	11	13	14	11	10	21	16	15	22	11	17	18	23	12
KZ-073	china	Kyrgyz	16	12	13	13	29	25	10	11	13	14	10	10	22	15	16	25	12	16	17	21	11
KZ-074	china	Kyrgyz	14	11	14	14	30	24	11	14	14	14	10	10	19	14	17	20	11	19	17	22	12
KZ-075	china	Kyrgyz	16	11	14	14	32	24	11	11	13	14	11	10	20	16	15	22	10	17	19	23	10
KZ-076	china	Kyrgyz	16	12	13	13	29	25	10	11	13	14	10	10	22	15	16	25	12	16	17	21	11
KZ-077	china	Kyrgyz	15	12	13	13	29	25	10	11	13	14	10	10	22	15	16	26	12	16	17	21	11
KZ-078	china	Kyrgyz	17	12	13	13	29	25	10	11	13	14	10	10	22	15	16	25	12	16	17	21	11
KZ-079	china	Kyrgyz	16	12	13	13	29	25	10	11	13	14	10	10	22	15	16	25	12	16	17	21	11
KZ-080	china	Kyrgyz	16	11	14	14	31	25	11	11	13	14	11	10	21	17	15	22	10	18	19	23	12
KZ-081	china	Kyrgyz	16	11	14	14	32	25	11	11	13	14	11	10	21	17	15	22	10	18	19	23	12
KZ-082	china	Kyrgyz	16	11	14	14	32	25	11	11	13	14	11	10	21	17	15	22	10	17	19	23	12
KZ-083	china	Kyrgyz	16	12	13	13	29	25	10	11	13	14	10	10	22	16	16	25	12	16	17	21	11
KZ-084	china	Kyrgyz	16	11	14	14	32	25	11	11	13	14	11	10	21	17	15	22	10	17	19	23	12
KZ-085	china	Kyrgyz	16	11	13	13	29	25	10	11	13	14	10	10	22	15	16	25	12	16	17	21	11
KZ-086	china	Kyrgyz	16	11	14	14	32	25	11	11	13	14	11	10	21	17	15	22	10	17	19	23	12
KZ-087	china	Kyrgyz	16	12	13	13	29	25	10	11	13	14	10	10	22	15	19	25	13	16	17	21	11
KZ-088	china	Kyrgyz	16	12	13	13	29	25	10	11	13	14	10	10	22	15	17	25	12	16	17	21	11
KZ-089	china	Kyrgyz	16	11	14	14	31	25	11	11	13	14	11	10	20	16	15	22	10	17	18	23	12
KZ-090	china	Kyrgyz	16	11	14	14	32	25	11	11	13	14	11	10	20	16	15	22	10	18	19	23	12
KZ-091	china	Kyrgyz	16	11	14	14	32	25	11	11	13	14	11	10	21	17	15	22	10	17	19	23	12
KZ-092	china	Kyrgyz	16	12	13	12	28	25	10	11	13	14	10	10	22	15	16	25	12	16	17	21	11
KZ-093	china	Kyrgyz	16	11	14	14	32	25	11	11	13	14	11	10	21	16	15	22	10	17	17	23	12
KZ-094	china	Kyrgyz	16	11	14	14	31	25	11	11	13	15	10	10	20	15	14	23	12	18	18	23	12
KZ-095	china	Kyrgyz	16	12	13	13	29	25	10	11	13	14	10	10	22	15	17	25	12	16	16	21	11
KZ-096	china	Kyrgyz	16	11	14	13	31	25	11	11	13	14	11	10	20	16	15	22	10	17	19	23	12
KZ-097	china	Kyrgyz	16	11	14	14	32	25	11	11	13	14	11	10	21	17	15	22	10	17	19	23	12
KZ-098	china	Kyrgyz	16	11	14	14	32	25	11	11	13	14	11	10	21	17	15	22	10	17	18	23	12
KZ-099	china	Kyrgyz	16	12	13	12	28	25	10	11	13	14	10	10	22	15	16	25	12	16	17	21	11
KZ-100	china	Kyrgyz	16	12	13	13	29	25	10	11	13	14	10	10	22	15	16	25	12	16	17	20	11
KZ-101	china	Kyrgyz	16	12	12	13	29	25	10	11	13	14	10	10	22	15	16	25	12	16	17	21	11
KZ-102	china	Kyrgyz	16	12	13	13	29	25	10	11	13	14	10	10	22	15	16	25	12	16	17	21	11
KZ-103	china	Kyrgyz	16	11	14	14	32	25	11	11	13	14	11	10	21	17	15	22	10	17	18	23	12
KZ-104	china	Kyrgyz	16	11	15	13	31	25	10	12	13	15	11	10	20	17	15	23	12	19	18	23	12
KZ-105	china	Kyrgyz	16	11	14	14	32	25	11	11	13	14	11	10	21	16	15	22	10	17	18	23	12
KZ-106	china	Kyrgyz	16	11	14	14	32	25	11	11	13	14	11	10	21	17	15	22	10	17	20	23	12
KZ-107	china	Kyrgyz	16	12	13	13	29	25	10	11	13	14	10	10	22	15	16	25	12	16	16	21	11
KZ-108	china	Kyrgyz	17	12	13	13	29	25	10	11	13	14	10	10	22	15	16	25	12	16	16	21	11
KZ-109	china	Kyrgyz	16	11	14	14	32	25	11	11	13	14	11	10	20	16	15	22	10	17	19	23	12
KZ-110	china	Kyrgyz	16	11	14	14	32	25	11	11	13	14	11	10	21	17	15	22	10	17	19	23	12
KZ-111	china	Kyrgyz	16	11	14	14	32	25	11	11	13	14	11	10	20	16	15	22	10	17	19	23	12
KZ-112	china	Kyrgyz	16	12	13	13	29	26	10	11	13	14	10	10	22	15	16	26	12	16	17	21	11
KZ-113	china	Kyrgyz	16	11	14	14	32	25	11	11	13	14	11	10	21	17	15	22	10	17	19	23	12
KZ-114	china	Kyrgyz	16	11	14	13	30	25	11	11	13	14	11	10	20	16	15	26	12	19	18	24	13
KZ-115	china	Kyrgyz	17	11	14	13	31	25	11	11	13	14	11	10	20	15	15	23	12	20	19	23	12
KZ-116	china	Kyrgyz	16	11	14	14	31	25	11	11	13	14	11	10	21	16	15	22	10	17	19	23	12
KZ-117	china	Kyrgyz	16	12	13	13	29	25	10	11	13	14	10	10	22	15	17	25	12	16	17	21	11
KZ-118	china	Kyrgyz	16	12	13	13	29	25	10	11	13	14	10	10	22	15	16	25	12	16	17	21	11
KZ-119	china	Kyrgyz	16	12	13	13	29	25	10	11	13	14	10	10	22	15	16	25	12	16	17	21	11
KZ-120	china	Kyrgyz	16	11	14	14	32	25	11	11	13	14	11	11	21	17	15	22	10	17	19	23	12
KZ-121	china	Kyrgyz	16	12	13	13	29	25	10	11	13	14	10	10	21	15	16	25	12	16	16	21	11
KZ-122	china	Kyrgyz	16	11	14	14	32	25	11	11	13	14	11	10	21	16	15	22	10	17	18	23	12
KZ-123	china	Kyrgyz	15	12	13	13	29	25	10	11	13	14	10	10	22	15	16	25	12	16	17	21	11
KZ-124	china	Kyrgyz	16	10	14	13	30	25	10	11	13	14	11	10	20	15	15	23	12	18	19	24	12
KZ-125	china	Kyrgyz	16	11	14	14	32	25	11	11	13	14	11	11	21	17	15	22	10	17	20	23	12
KZ-126	china	Kyrgyz	16	11	14	14	32	25	11	11	13	14	11	10	21	16	15	22	10	17	18	23	12
KZ-127	china	Kyrgyz	16	11	14	14	32	25	11	11	13	14	11	10	21	16	15	22	10	17	19	23	12
KZ-128	china	Kyrgyz	16	12	12	13	29	25	10	11	13	14	10	10	22	15	15	25	12	16	16	21	11
KZ-129	china	Kyrgyz	16	11	14	14	32	25	11	11	13	14	11	10	21	16	16	22	10	17	19	23	12
KZ-130	china	Kyrgyz	16	12	12	13	30	26	9	11	13	14	11	11	20	15	17	28	10	17	19	24	11
KZ-131	china	Kyrgyz	16	11	14	14	31	25	11	11	13	14	11	10	20	16	15	22	10	17	19	23	12
KZ-132	china	Kyrgyz	15	11	14	13	30	24	10	11	13	14	11	10	20	16	15	23	12	19	19	24	13
KZ-133	china	Kyrgyz	16	12	13	13	29	25	10	11	13	14	10	10	22	15	17	25	12	16	17	21	11
KZ-134	china	Kyrgyz	16	11	14	14	32	25	11	11	13	14	11	10	21	16	15	22	10	17	19	23	12
KZ-135	china	Kyrgyz	16	11	14	13	31	25	11	11	13	14	11	10	21	16	17	22	10	17	18	23	12
KZ-136	china	Kyrgyz	16	11	14	14	32	25	11	11	13	14	11	10	21	17	15	22	10	17	19	23	12
KZ-137	china	Kyrgyz	16	11	14	14	32	25	11	11	13	14	11	10	20	16	15	22	10	17	19	23	12
KZ-138	china	Kyrgyz	16	11	14	14	32	25	11	11	13	14	11	10	21	17	15	22	10	17	19	23	12
KZ-139	china	Kyrgyz	16	12	13	12	28	25	10	11	13	14	10	10	22	15	16	25	12	16	17	21	11
KZ-140	china	Kyrgyz	17	11	14	13	31	24	10	11	14	14	11	11	21	15	15	23	12	19	19	23	13
KZ-141	china	Kyrgyz	16	11	14	14	32	25	11	11	13	14	11	10	20	16	15	22	10	17	18	23	12
KZ-142	china	Kyrgyz	16	12	13	13	29	25	10	11	13	14	10	10	22	15	16	25	12	16	17	21	11
KZ-143	china	Kyrgyz	16	12	13	13	29	25	10	11	13	14	10	10	22	15	16	25	12	16	16	21	11
KZ-144	china	Kyrgyz	16	12	13	13	29	25	10	11	13	14	10	10	22	15	15	25	12	16	17	21	11
KZ-145	china	Kyrgyz	16	11	14	14	32	25	11	11	13	14	11	10	21	16	15	22	10	17	18	23	12
KZ-146	china	Kyrgyz	16	11	14	15	33	25	11	11	13	14	11	10	21	16	15	22	10	17	19	23	12
KZ-147	china	Kyrgyz	16	12	13	13	29	25	10	12	13	14	10	10	22	15	16	25	12	16	17	21	11
KZ-148	china	Kyrgyz	15	11	14	14	32	25	11	11	13	14	11	10	21	16	15	22	10	17	19	23	12
KZ-149	china	Kyrgyz	16	12	13	13	30	25	10	11	13	14	10	10	22	15	17	26	11	17	17	21	11
KZ-150	china	Kyrgyz	16	11	14	14	32	26	11	11	13	14	11	10	20	16	15	22	10	17	19	23	12
KZ-151	china	Kyrgyz	16	11	14	14	32	25	11	11	13	14	11	10	21	16	15	22	10	16	19	23	12
KZ-152	china	Kyrgyz	16	12	13	13	29	25	10	11	13	14	10	10	22	16	16	25	12	16	16	20	11
KZ-153	china	Kyrgyz	16	11	14	14	31	25	11	11	14	14	11	10	20	15	15	22	13	20	18	23	12
KZ-154	china	Kyrgyz	15	11	14	14	31	25	11	11	13	14	11	10	21	17	15	22	10	17	20	23	12
KZ-155	china	Kyrgyz	16	12	12	13	28	25	10	11	13	14	10	10	22	15	18	25	12	15	17	21	11
KZ-156	china	Kyrgyz	16	12	13	13	29	25	10	11	13	14	10	10	22	15	17	25	12	16	16	21	11
KZ-157	china	Kyrgyz	16	12	13	13	29	25	10	11	13	14	10	10	22	15	17	25	12	15	17	22	11
KZ-158	china	Kyrgyz	16	12	13	13	29	25	10	11	13	14	10	10	22	15	16	25	12	16	16	21	11
KZ-159	china	Kyrgyz	16	12	13	13	29	25	10	11	13	14	10	10	22	15	16	25	12	17	18	21	11
KZ-160	china	Kyrgyz	16	12	13	13	29	25	10	11	13	14	10	10	22	15	16	25	12	16	16	21	11
KZ-161	china	Kyrgyz	16	12	13	13	30	25	10	11	13	14	10	10	22	15	18	23	12	16	17	21	11
KZ-162	china	Kyrgyz	16	12	13	13	29	25	10	11	13	14	10	10	22	15	16	25	12	16	17	21	11
KZ-163	china	Kyrgyz	16	11	14	14	32	25	11	11	13	14	11	10	21	17	15	22	10	17	19	23	12
KZ-164	china	Kyrgyz	16	12	13	13	29	25	10	11	13	14	10	10	22	15	16	25	12	16	17	21	11
KZ-165	china	Kyrgyz	16	12	13	13	29	25	10	11	13	14	10	10	22	15	17	25	12	15	17	22	11
KZ-166	china	Kyrgyz	16	11	14	14	32	25	11	11	13	14	11	10	21	16	15	22	10	17	19	23	12
KZ-167	china	Kyrgyz	17	11	14	13	31	24	10	11	14	14	11	11	21	15	15	23	12	19	19	23	13
KZ-168	china	Kyrgyz	16	11	14	13	31	25	11	11	13	14	11	11	21	16	15	22	10	17	19	23	12
KZ-169	china	Kyrgyz	16	11	14	14	31	25	11	12	13	14	11	10	21	16	15	22	10	17	19	23	12
KZ-170	china	Kyrgyz	16	11	14	14	32	25	11	11	13	14	11	10	20	16	15	22	10	18	19	23	12
KZ-171	china	Kyrgyz	15	11	13	14	31	24	11	11	13	14	11	10	20	16	15	22	10	16	19	23	11
KZ-172	china	Kyrgyz	17	11	14	13	31	25	12	11	13	14	11	10	20	15	15	23	12	20	19	23	12
KZ-173	china	Kyrgyz	16	11	14	14	33	24	11	11	13	14	11	10	20	17	15	22	10	17	19	23	12
KZ-174	china	Kyrgyz	15	11	14	14	32	25	11	11	13	14	11	11	21	15	15	22	10	17	19	23	12
KZ-175	china	Kyrgyz	16	11	15	13	31	25	10	12	13	15	11	10	20	17	15	23	12	19	18	23	12
KZ-176	china	Kyrgyz	16	12	13	13	29	25	10	11	13	14	10	10	22	15	16	25	12	16	16	21	11
KZ-177	china	Kyrgyz	16	12	13	13	29	25	10	11	13	14	10	10	22	15	16	25	12	16	17	21	11
KZ-178	china	Kyrgyz	17	11	14	13	31	25	11	11	13	14	11	10	20	15	15	23	12	20	19	23	12
KZ-179	china	Kyrgyz	16	11	14	14	31	25	11	11	13	14	11	10	20	16	15	22	10	17	19	23	12
KZ-180	china	Kyrgyz	16	11	14	14	32	25	11	11	13	14	11	10	21	16	15	22	10	17	19	23	12
KZ-181	china	Kyrgyz	16	12	13	13	29	24	10	11	13	14	10	10	22	15	16	25	12	16	16	21	11
KZ-182	china	Kyrgyz	16	12	13	13	29	25	10	11	13	14	10	10	22	15	16	25	12	16	17	21	11
KZ-183	china	Kyrgyz	16	11	14	14	32	25	11	11	13	14	11	10	21	16	15	22	10	17	19	23	12
KZ-184	china	Kyrgyz	16	12	13	13	29	25	10	11	13	14	10	10	22	15	17	25	12	15	17	22	11
KZ-185	china	Kyrgyz	16	11	14	14	32	24	11	11	13	14	11	10	21	17	15	22	10	17	19	23	12
KZ-186	china	Kyrgyz	17	12	13	13	29	25	10	11	13	14	10	10	22	15	16	25	12	16	17	21	11
KZ-187	china	Kyrgyz	16	11	14	14	32	25	11	11	13	14	11	10	21	16	15	22	10	17	18	23	12
KZ-188	china	Kyrgyz	14	12	13	13	29	23	10	14	13	14	10	10	18	15	16	21	13	18	17	24	12
KZ-189	china	Kyrgyz	16	12	14	13	29	25	10	11	13	14	10	10	21	15	17	24	12	16	17	21	11
KZ-190	china	Kyrgyz	16	11	14	14	32	25	11	11	13	14	11	10	20	16	15	22	10	17	19	23	12
KZ-191	china	Kyrgyz	16	12	13	13	29	25	10	11	13	14	10	10	22	15	16	25	12	16	16	21	11
KZ-192	china	Kyrgyz	16	11	12	13	29	25	10	11	13	14	10	10	22	15	17	25	12	16	16	21	11
KZ-193	china	Kyrgyz	16	11	14	14	32	25	11	11	13	14	11	10	20	16	15	22	10	17	19	23	12
KZ-194	china	Kyrgyz	16	12	13	13	29	25	10	11	13	14	10	10	22	15	16	25	12	16	17	21	11
KZ-195	china	Kyrgyz	16	11	15	13	31	25	10	12	13	15	11	10	20	17	15	23	12	19	18	23	12
KZ-196	china	Kyrgyz	16	11	14	14	32	25	11	11	13	14	11	10	21	16	16	22	10	17	18	23	12
KZ-197	china	Kyrgyz	16	12	13	13	29	24	10	11	13	14	10	10	22	15	16	25	12	16	16	21	11
KZ-198	china	Kyrgyz	16	11	14	14	32	25	11	11	13	14	11	10	21	16	15	22	10	17	18	23	12
KZ-199	china	Kyrgyz	16	11	14	14	32	25	11	10	13	14	11	10	21	16	16	22	10	16	19	23	12
KZ-200	china	Kyrgyz	16	11	14	14	32	25	11	11	13	14	11	10	21	15	15	22	10	17	18	23	12
KZ-201	china	Kyrgyz	16	12	13	13	29	25	10	11	13	14	10	10	22	15	16	25	12	17	17	21	11
KZ-202	china	Kyrgyz	16	12	13	13	29	25	10	11	13	14	10	11	22	15	16	25	12	17	17	21	11
KZ-203	china	Kyrgyz	16	12	13	14	30	25	10	11	13	14	10	10	22	15	16	25	12	16	17	21	11
KZ-204	china	Kyrgyz	16	11	14	14	32	25	11	11	13	14	11	10	20	16	15	22	10	17	19	23	12
KZ-205	china	Kyrgyz	16	11	14	13	31	25	11	11	13	14	11	10	21	16	15	22	10	17	19	23	12
KZ-206	china	Kyrgyz	16	12	13	13	29	25	10	11	13	14	10	10	22	15	15	25	12	16	17	21	11
KZ-207	china	Kyrgyz	16	11	14	14	32	25	11	11	13	14	11	10	21	17	16	22	10	17	19	23	12
KZ-208	china	Kyrgyz	16	12	13	13	29	25	10	11	13	14	10	10	22	15	16	25	12	16	17	21	11
KZ-209	china	Kyrgyz	16	12	13	13	29	25	10	11	13	14	10	11	22	15	17	25	12	15	17	22	11
KZ-210	china	Kyrgyz	17	11	14	14	32	25	11	11	13	14	11	10	21	16	15	23	10	17	19	23	12
KZ-211	china	Kyrgyz	16	12	13	13	29	25	10	12	13	14	10	10	22	15	16	25	12	16	17	21	11
KZ-212	china	Kyrgyz	16	11	14	13	30	24	11	11	13	14	11	10	20	15	16	23	12	20	20	23	12
KZ-213	china	Kyrgyz	15	11	14	13	30	26	11	11	13	14	11	10	21	15	15	23	12	19	19	23	12
KZ-214	china	Kyrgyz	16	12	13	13	29	25	10	11	13	14	10	10	22	15	16	25	13	16	17	21	11
KZ-215	china	Kyrgyz	16	11	15	13	31	25	11	11	13	14	11	10	21	16	15	20	10	17	19	23	12
KZ-216	china	Kyrgyz	16	12	14	14	30	25	11	11	13	14	10	10	22	15	17	25	12	16	17	21	11
KZ-217	china	Kyrgyz	16	12	13	13	29	25	10	11	13	14	10	10	22	15	16	25	12	16	17	21	11
KZ-218	china	Kyrgyz	16	11	14	14	32	25	11	11	13	14	11	10	21	17	15	23	10	17	19	23	12
KZ-219	china	Kyrgyz	16	11	14	13	31	24	10	11	13	14	11	11	20	15	15	23	12	19	18	23	12
KZ-220	china	Kyrgyz	16	11	14	13	31	25	11	11	13	14	11	10	20	15	15	22	10	17	19	23	12
MG-001	Mongolia	Mongolia	15	13	13	12	28	24	10	13	12	13	10	11	20	14	18	25	11	18	15	22	12
MG-002	Mongolia	Mongolia	15	11	11	13	28	23	10	11	14	14	10	11	21	15	18	24	13	16	19	22	11
MG-003	Mongolia	Mongolia	14	11	12	14	31	23	10	14	13	14	11	11	19	17	16	22	12	18	18	22	12
MG-004	Mongolia	Mongolia	16	12	13	13	29	24	9	11	13	14	10	11	20	15	17	27	11	13	19	23	10
MG-005	Mongolia	Mongolia	16	13	18	12	29	24	10	13	13	15	10	11	20	15	18	23	11	16	21	20	13
MG-006	Mongolia	Mongolia	15	12	18	13	29	24	10	13	12	14	10	11	20	15	18	23	11	17	17	22	11
MG-007	Mongolia	Mongolia	15	11	11	12	28	23	11	12	12	15	10	13	21	15	19	22	10	17	18	20	12
MG-008	Mongolia	Mongolia	13	16	18	13	30	24	10	11	13	14	10	13	20	16	16	22	11	23	16	21	12
MG-009	Mongolia	Mongolia	16	12	16	12	28	23	11	12	12	15	10	11	19	15	18	22	12	17	19	21	12
MG-010	Mongolia	Mongolia	14	13	18	13	29	23	10	14	12	15	11	12	20	16	17	23	11	19	18	20	12
MG-011	Mongolia	Mongolia	16	11	11	13	31	23	10	11	15	14	10	11	21	15	17	24	13	16	17	23	11
MG-012	Mongolia	Mongolia	16	12	12	14	31	24	9	11	13	14	10	11	20	15	18	27	11	17	19	23	10
MG-013	Mongolia	Mongolia	16	12	12	13	29	23	10	11	14	14	10	10	22	15	19	25	12	16	17	21	11
MG-014	Mongolia	Mongolia	16	12	19	12	29	25	10	13	12	14	10	12	19	14	17	26	11	16	19	20	11
MG-015	Mongolia	Mongolia	15	11	12	13	28	20	10	14	12	15	10	11	18	15	17	23	11	19	17	20	13
MG-016	Mongolia	Mongolia	16	12	12	14	30	24	10	11	14	14	10	10	22	15	18	25	12	16	17	21	11
MG-017	Mongolia	Mongolia	16	12	20	12	28	23	10	13	12	14	10	11	19	14	19	24	11	19	19	21	12
MG-018	Mongolia	Mongolia	16	12	13	13	29	25	10	11	13	14	10	10	22	15	18	25	12	16	17	21	11
MG-019	Mongolia	Mongolia	17	11	19	13	29	26	10	13	12	14	10	14	19	14	19	23	12	19	16	21	12
MG-020	Mongolia	Mongolia	17	12	12	14	31	24	9	11	13	14	10	11	20	15	18	28	11	18	20	23	10
MG-021	Mongolia	Mongolia	14	11	14	13	29	24	11	13	12	15	12	12	19	15	16	22	12	17	17	23	13
MG-022	Mongolia	Mongolia	17	12	12	13	29	24	9	11	13	14	10	11	20	15	18	26	11	17	20	22	10
MG-023	Mongolia	Mongolia	16	12	13	13	29	25	10	11	13	14	10	10	22	15	18	25	12	16	17	21	11
MG-024	Mongolia	Mongolia	15	12	13	14	30	25	10	11	13	14	10	10	22	15	18	25	12	15	17	21	11
MG-025	Mongolia	Mongolia	15	11	11	13	28	23	10	11	14	14	10	11	21	15	18	24	13	16	18	22	11
MG-026	Mongolia	Mongolia	16	13	13	12	28	24	10	13	12	13	10	11	20	14	18	25	11	19	15	22	12
MG-027	Mongolia	Mongolia	16	12	12	13	29	25	10	11	13	14	10	10	22	15	18	26	12	16	17	21	11
MG-028	Mongolia	Mongolia	15	12	17	14	31	24	10	13	14	14	10	11	18	15	17	23	10	21	21	22	13
MG-029	Mongolia	Mongolia	16	11	18	13	30	25	10	13	12	15	10	12	20	15	19	28	11	15	18	21	11
MG-030	Mongolia	Mongolia	16	12	13	13	29	25	10	11	13	14	10	10	22	15	19	25	12	16	17	21	11
MG-031	Mongolia	Mongolia	15	11	11	13	28	22	10	14	12	15	10	11	18	15	17	25	11	18	17	21	12
MG-032	Mongolia	Mongolia	14	11	13	14	30	23	11	15	14	14	11	10	19	14	17	20	11	18	17	23	12
MG-033	Mongolia	Mongolia	16	13	13	12	28	24	10	13	12	13	10	11	20	14	18	25	11	19	15	23	12
MG-034	Mongolia	Mongolia	15	12	18	13	30	23	9	16	14	14	10	12	18	16	16	24	10	18	17	21	12
MG-035	Mongolia	Mongolia	14	13	17	12	28	25	10	14	12	15	11	13	20	15	19	23	12	18	20	20	11
MG-036	Mongolia	Mongolia	16	12	13	13	29	26	10	11	13	14	10	10	22	15	18	25	12	16	17	21	11
MG-037	Mongolia	Mongolia	15	11	13	12	28	23	10	14	13	14	10	11	19	15	16	24	12	19	19	20	12
MG-038	Mongolia	Mongolia	15	11	20	12	29	22	10	13	12	14	10	11	19	16	18	24	11	17	19	21	12
MG-039	Mongolia	Mongolia	14	14	17	13	29	24	11	13	12	14	10	11	20	14	18	23	12	20	14	23	12
MG-040	Mongolia	Mongolia	14	14	18	12	29	23	10	13	11	16	11	13	20	16	18	23	11	19	18	20	12
MG-041	Mongolia	Mongolia	15	12	18	13	31	24	11	13	14	14	10	11	18	15	16	23	11	21	18	21	12
MG-042	Mongolia	Mongolia	16	13	13	12	28	24	10	13	12	13	10	11	20	14	18	25	11	19	16	23	12
MG-043	Mongolia	Mongolia	16	15	20	12	29	24	10	13	12	15	10	12	20	15	18	26	10	19	18	22	11
MG-044	Mongolia	Mongolia	15	11	12	13	28	23	10	11	14	14	10	11	21	15	19	24	13	16	18	22	11
MG-045	Mongolia	Mongolia	16	11	11	13	28	21	10	14	12	15	10	11	18	15	17	23	12	18	19	20	12
MG-046	Mongolia	Mongolia	14	11	13	14	30	23	10	14	14	14	10	10	19	15	17	21	11	20	16	22	12
MG-047	Mongolia	Mongolia	16	12	18	14	30	23	10	11	14	14	10	12	20	17	17	27	11	16	20	21	10
MG-048	Mongolia	Mongolia	16	12	12	13	29	24	9	11	13	14	10	11	20	15	17	27	11	13	20	22	10
MG-049	Mongolia	Mongolia	14	13	17	14	30	23	10	14	12	15	12	11	20	16	17	23	11	18	18	20	11
MG-050	Mongolia	Mongolia	17	14	20	12	28	26	10	13	12	14	10	12	18	14	19	28	12	18	17	21	12
MG-051	Mongolia	Mongolia	15	11	11	13	28	23	10	11	14	14	10	11	21	15	18	24	13	16	19	22	11
MG-052	Mongolia	Mongolia	15	11	18	12	30	24	10	13	12	15	11	11	20	15	16	25	12	17	16	21	11
MG-053	Mongolia	Mongolia	14	13	18	12	27	24	10	14	12	15	11	11	20	16	18	23	12	19	18	20	12
MG-054	Mongolia	Mongolia	15	12	16	12	28	23	10	12	12	15	10	14	18	15	19	22	11	18	18	22	11
MG-055	Mongolia	Mongolia	16	13	20	12	28	25	10	13	13	14	10	12	19	14	17	26	11	17	20	20	12
MG-056	Mongolia	Mongolia	16	12	12	14	30	25	10	11	14	14	10	10	22	15	18	25	12	16	17	21	11
MG-057	Mongolia	Mongolia	15	11	14	13	31	24	10	15	14	15	10	13	20	14	18	28	12	18	16	21	12
MG-058	Mongolia	Mongolia	16	13	13	12	28	24	10	13	12	13	10	11	20	14	18	25	11	19	15	22	12
MG-059	Mongolia	Mongolia	14	12	13	13	29	23	10	16	12	14	10	11	19	15	16	24	12	18	20	22	12
MG-060	Mongolia	Mongolia	15	13	19	12	28	25	10	13	12	16	10	12	20	13	17	26	12	17	18	20	12
MG-061	Mongolia	Mongolia	17	12	12	13	29	24	9	11	13	14	10	11	20	16	19	27	11	17	21	23	10
MG-062	Mongolia	Mongolia	17	12	12	14	31	24	9	11	13	14	10	11	20	15	18	27	11	17	19	23	10
MG-063	Mongolia	Mongolia	16	12	13	13	29	25	10	11	13	14	10	10	22	15	18	26	12	16	17	21	11
MG-064	Mongolia	Mongolia	15	12	12	13	29	24	9	11	13	14	10	11	19	15	17	27	11	13	19	23	10
MG-065	Mongolia	Mongolia	15	13	18	14	30	24	11	13	12	15	10	13	20	16	18	23	11	18	19	21	11
MG-066	Mongolia	Mongolia	16	13	18	12	28	25	9	13	12	14	10	12	19	14	19	24	11	17	18	21	12
MG-067	Mongolia	Mongolia	14	12	12	14	30	22	10	14	14	14	10	10	19	17	18	23	12	20	18	21	12
MG-068	Mongolia	Mongolia	16	12	13	13	29	25	10	11	13	14	10	10	22	12	18	25	12	16	17	21	11
MG-069	Mongolia	Mongolia	15	11	11	13	28	23	10	11	14	14	10	11	21	15	18	24	13	16	18	23	11
MG-070	Mongolia	Mongolia	13	16	20	14	30	24	6	14	14	14	12	11	19	17	16	24	11	18	19	22	10
MG-071	Mongolia	Mongolia	14	13	16	13	31	22	11	13	13	15	10	13	18	15	16	25	12	18	17	23	11
MG-072	Mongolia	Mongolia	16	12	20	12	28	23	10	13	12	14	10	11	19	14	19	24	11	19	19	21	12
MG-073	Mongolia	Mongolia	14	13	20	12	28	24	10	14	12	14	11	12	19	15	17	23	11	18	18	20	12
MG-074	Mongolia	Mongolia	14	11	12	14	30	22	10	14	13	14	10	10	19	15	17	23	11	19	17	21	12
MG-075	Mongolia	Mongolia	16	13	13	12	28	24	10	13	12	13	10	11	20	14	18	25	11	19	16	22	12
MG-076	Mongolia	Mongolia	16	12	20	12	28	23	10	13	12	14	10	11	19	14	19	24	11	19	19	21	12
MG-077	Mongolia	Mongolia	15	11	11	13	29	22	10	14	12	15	10	11	19	15	18	23	11	18	17	20	12
MG-078	Mongolia	Mongolia	14	11	15	13	29	21	10	15	13	14	10	12	19	15	18	23	12	21	20	21	12
MG-079	Mongolia	Mongolia	17	11	17	14	30	23	10	11	14	14	10	14	22	15	18	24	12	16	19	22	11
MG-080	Mongolia	Mongolia	14	14	19	13	30	24	10	14	12	15	11	11	20	15	18	23	11	17	18	21	13
MG-081	Mongolia	Mongolia	16	12	12	13	29	24	9	11	13	14	10	11	20	14	17	27	11	13	20	23	10
MG-082	Mongolia	Mongolia	15	11	12	13	28	26	9	15	15	14	10	10	18	17	16	22	12	17	17	22	12
MG-083	Mongolia	Mongolia	16	12	13	13	29	25	9	11	13	14	10	10	22	15	17	25	12	16	17	21	11
MG-084	Mongolia	Mongolia	15	11	12	13	28	23	10	11	14	14	10	11	21	15	18	24	12	16	18	22	11
MG-085	Mongolia	Mongolia	17	12	12	14	31	24	9	11	13	14	10	11	20	15	18	28	11	18	20	22	10
MG-086	Mongolia	Mongolia	16	12	12	13	29	24	9	11	13	14	10	11	20	15	17	27	12	13	20	23	10
MG-087	Mongolia	Mongolia	13	13	20	12	29	26	9	13	14	15	10	12	19	15	17	23	11	18	19	23	12
MG-088	Mongolia	Mongolia	16	13	18	12	28	24	10	13	12	14	10	11	19	14	17	26	11	17	19	20	12
MG-089	Mongolia	Mongolia	14	12	21	12	28	23	10	14	12	15	11	12	20	15	17	22	11	17	19	20	12
MG-090	Mongolia	Mongolia	14	13	17	12	28	25	10	14	12	15	11	13	20	15	19	23	12	18	20	20	11
MG-091	Mongolia	Mongolia	13	15	20	13	29	24	9	14	14	14	12	11	19	16	17	24	12	22	17	22	10
MG-092	Mongolia	Mongolia	16	12	14	13	29	24	10	11	13	14	10	10	23	15	18	25	12	16	17	21	11
MG-093	Mongolia	Mongolia	16	12	13	13	29	26	10	11	13	14	10	10	22	15	18	25	12	16	17	21	11
MG-094	Mongolia	Mongolia	16	12	13	13	29	25	10	11	13	14	10	10	22	15	18	25	12	16	17	21	11
MG-095	Mongolia	Mongolia	13	16	19	14	31	24	9	14	14	14	12	12	19	16	18	22	11	19	18	22	10
MG-096	Mongolia	Mongolia	14	13	16	13	29	24	10	11	12	15	10	11	19	15	19	23	12	18	19	21	11
MG-097	Mongolia	Mongolia	14	14	19	12	28	25	10	14	12	15	12	12	20	15	17	22	10	18	19	20	12
MG-098	Mongolia	Mongolia	16	12	13	13	29	25	10	11	13	14	10	10	22	15	16	25	12	16	18	21	11
MG-099	Mongolia	Mongolia	15	12	12	13	29	24	10	11	13	14	10	10	22	15	18	26	12	17	18	21	11
MG-100	Mongolia	Mongolia	13	15	22	13	29	24	9	14	15	14	12	11	19	15	17	24	12	19	20	22	10
MG-101	Mongolia	Mongolia	15	11	11	13	28	23	10	11	14	14	10	11	21	15	18	24	13	16	19	22	11
MG-102	Mongolia	Mongolia	17	12	13	13	29	25	10	11	13	14	10	10	22	15	18	25	12	16	17	21	11
MG-103	Mongolia	Mongolia	16	12	13	13	29	25	10	11	13	14	10	10	22	14	19	25	12	16	17	21	11
MG-104	Mongolia	Mongolia	13	15	22	14	29	24	9	14	14	14	12	11	19	16	16	24	12	19	19	22	10
MG-105	Mongolia	Mongolia	16	12	13	13	29	25	10	11	13	14	10	10	22	15	18	25	12	16	17	21	11
MG-106	Mongolia	Mongolia	16	12	13	13	29	25	10	11	13	14	10	10	22	15	18	25	12	16	17	21	11
MG-107	Mongolia	Mongolia	15	12	13	14	31	25	10	11	13	14	10	10	22	15	18	25	13	17	17	21	11
MG-108	Mongolia	Mongolia	15	11	11	12	28	23	11	12	12	15	10	13	21	15	19	22	10	17	18	20	12
MG-109	Mongolia	Mongolia	15	13	14	12	28	25	10	12	12	14	11	11	20	14	19	22	12	18	19	20	12
MG-110	Mongolia	Mongolia	16	13	18	12	28	24	10	13	12	14	10	11	19	14	17	26	11	17	19	20	12
MG-111	Mongolia	Mongolia	15	11	18	13	28	23	10	11	14	14	10	13	21	15	17	24	13	16	19	21	11
MG-112	Mongolia	Mongolia	16	12	13	12	28	23	10	12	13	15	10	13	18	15	19	21	11	19	21	21	11
MG-113	Mongolia	Mongolia	13	16	18	13	30	24	10	11	13	14	10	13	20	16	16	22	11	23	16	21	12
MG-114	Mongolia	Mongolia	14	11	12	14	30	23	10	14	15	14	10	10	19	14	17	20	11	20	16	21	12
MG-115	Mongolia	Mongolia	14	14	17	12	27	23	10	14	12	15	11	12	20	14	17	23	12	17	18	20	12
MG-116	Mongolia	Mongolia	15	11	18	14	29	23	10	11	14	14	10	12	21	15	17	24	12	17	17	21	11
MG-117	Mongolia	Mongolia	14	13	18	12	28	24	10	14	12	15	11	13	20	15	18	23	11	20	19	21	13
MG-118	Mongolia	Mongolia	16	12	13	14	30	25	10	11	13	14	10	10	22	15	17	25	12	16	18	21	11
MG-119	Mongolia	Mongolia	17	11	19	13	29	26	10	13	12	14	10	14	19	14	19	23	12	19	16	21	12
MG-120	Mongolia	Mongolia	17	13	17	12	28	24	10	13	12	14	10	12	21	14	18	27	11	20	17	22	11
MG-121	Mongolia	Mongolia	15	12	12	12	28	23	10	12	12	15	11	12	20	14	19	21	11	19	19	23	12
MG-122	Mongolia	Mongolia	14	14	15	13	30	24	10	11	12	15	9	12	20	17	17	22	11	20	15	22	12
MG-123	Mongolia	Mongolia	14	11	13	14	30	23	11	14	14	14	10	10	19	14	16	20	11	19	16	22	13
MG-124	Mongolia	Mongolia	16	12	12	13	29	25	10	11	13	14	10	10	22	15	18	25	12	16	17	21	10
MG-125	Mongolia	Mongolia	15	12	13	14	31	25	10	11	13	14	10	10	22	15	18	25	13	17	17	21	11
MG-126	Mongolia	Mongolia	15	11	12	13	28	23	10	11	14	14	10	10	21	15	18	25	13	16	19	21	11
MG-127	Mongolia	Mongolia	15	12	18	12	28	23	10	13	11	14	10	14	18	16	16	24	12	16	20	21	11
MG-128	Mongolia	Mongolia	16	13	21	12	30	25	11	13	12	15	10	12	20	14	16	24	11	18	16	21	13
MG-129	Mongolia	Mongolia	14	14	20	12	27	24	9	14	12	15	11	13	20	15	18	23	11	19	16	20	12
MG-130	Mongolia	Mongolia	15	12	13	13	29	25	10	11	13	14	10	10	22	15	18	25	12	16	17	22	11
MG-131	Mongolia	Mongolia	17	11	19	13	29	26	10	13	12	14	10	14	19	14	19	23	12	19	16	21	12
MG-132	Mongolia	Mongolia	14	11	12	13	28	24	10	15	13	14	10	11	19	15	16	24	13	18	17	23	12
MG-133	Mongolia	Mongolia	14	13	18	12	28	24	10	14	12	15	11	13	20	15	18	23	11	20	19	21	13
MG-134	Mongolia	Mongolia	15	11	12	13	28	23	10	11	14	14	10	11	21	15	18	24	13	16	18	22	11
MG-135	Mongolia	Mongolia	14	13	18	12	28	24	11	14	13	15	11	12	20	15	17	23	11	19	19	20	12
MG-136	Mongolia	Mongolia	17	13	19	13	28	25	10	13	12	14	10	12	19	13	19	24	11	18	17	22	13
MG-137	Mongolia	Mongolia	16	15	20	12	28	24	10	14	12	15	11	11	20	15	17	22	11	18	17	20	13
MG-138	Mongolia	Mongolia	14	11	13	14	30	23	11	14	14	14	10	11	19	14	16	20	11	20	17	22	12
MG-139	Mongolia	Mongolia	16	12	13	13	29	24	9	11	13	14	10	11	20	15	17	27	11	13	20	23	10
MG-140	Mongolia	Mongolia	16	12	13	13	29	25	10	11	13	14	10	10	22	15	18	25	12	16	16	21	11
MG-141	Mongolia	Mongolia	15	13	13	12	28	24	10	13	12	13	10	11	20	14	18	25	11	20	15	22	12
MG-142	Mongolia	Mongolia	14	13	20	12	28	25	11	14	12	15	11	12	19	15	16	23	11	19	19	20	13
MG-143	Mongolia	Mongolia	15	10	10	14	29	24	10	14	13	14	12	12	19	14	18	21	10	17	18	20	12
MG-144	Mongolia	Mongolia	15	11	16	12	28	23	11	12	12	15	10	12	19	15	18	22	11	18	19	22	12
MG-145	Mongolia	Mongolia	13	12	19	12	28	25	10	13	12	14	10	12	19	14	17	26	11	18	17	21	12
MG-146	Mongolia	Mongolia	16	12	13	13	29	25	10	11	13	14	10	10	22	15	18	25	12	16	17	21	11
MG-147	Mongolia	Mongolia	16	12	13	13	29	24	9	11	13	14	10	11	20	15	17	27	11	13	20	23	10
MG-148	Mongolia	Mongolia	16	12	13	13	29	25	10	11	13	14	10	10	22	15	17	25	12	16	17	21	11
MG-149	Mongolia	Mongolia	15	12	12	13	29	24	11	11	14	15	10	12	19	16	19	27	13	16	18	20	11
MG-150	Mongolia	Mongolia	14	11	13	14	30	23	10	14	14	14	10	10	19	14	18	21	11	20	16	22	12
MG-151	Mongolia	Mongolia	16	12	19	12	29	25	10	13	12	14	10	12	19	14	17	26	11	18	18	20	12
MG-152	Mongolia	Mongolia	16	12	19	12	29	25	10	13	12	14	10	12	19	14	17	26	11	18	18	20	12
MG-153	Mongolia	Mongolia	15	12	13	13	29	26	10	11	13	14	10	10	22	15	18	25	12	16	17	21	11
MG-154	Mongolia	Mongolia	15	11	17	13	28	23	10	11	14	14	10	12	21	15	18	24	13	16	18	22	11
MG-155	Mongolia	Mongolia	14	12	13	13	29	23	10	14	13	14	10	10	19	15	16	21	12	17	18	23	12
MG-156	Mongolia	Mongolia	15	13	13	13	31	23	10	11	14	15	10	11	20	15	17	24	12	21	17	22	11
MG-157	Mongolia	Mongolia	16	12	12	13	29	24	10	11	14	14	10	11	21	16	19	26	12	16	19	23	11
MG-158	Mongolia	Mongolia	16	12	13	13	29	25	10	11	13	14	10	10	22	16	18	25	12	16	19	21	11
MG-159	Mongolia	Mongolia	15	15	20	14	32	24	10	12	12	15	10	12	21	13	17	23	11	19	16	20	12
MG-160	Mongolia	Mongolia	16	14	19	13	28	24	10	13	13	14	10	11	20	15	18	23	11	18	17	22	12
MG-161	Mongolia	Mongolia	16	14	19	13	28	24	10	13	13	14	10	11	20	15	18	23	11	18	17	22	12
MG-162	Mongolia	Mongolia	15	12	18	12	30	23	10	12	12	16	10	11	19	15	19	23	12	17	20	20	12
MG-163	Mongolia	Mongolia	15	11	18	13	28	23	10	11	14	14	10	12	21	15	19	25	13	16	18	22	11
MG-164	Mongolia	Mongolia	14	11	13	14	30	23	10	14	14	14	10	10	19	14	18	21	11	19	16	22	11
MG-165	Mongolia	Mongolia	14	11	13	14	30	23	10	14	14	14	10	10	19	14	18	21	11	19	16	22	11
MG-166	Mongolia	Mongolia	15	12	12	14	31	24	9	11	13	14	10	11	20	15	18	28	11	16	18	22	10
MG-167	Mongolia	Mongolia	15	12	12	13	29	24	9	11	13	14	10	11	20	15	17	27	11	13	20	22	10
MG-168	Mongolia	Mongolia	15	8	11	13	28	23	10	11	14	14	10	11	21	15	17	24	13	16	19	22	11
MG-169	Mongolia	Mongolia	15	8	11	13	28	23	10	11	14	14	10	11	21	15	17	24	13	16	19	22	11
MG-170	Mongolia	Mongolia	14	16	16	13	30	23	10	16	13	14	11	12	21	16	18	25	11	18	18	23	11
MG-171	Mongolia	Mongolia	14	16	16	13	30	23	10	16	13	14	11	12	21	16	18	25	11	18	18	23	11
MG-172	Mongolia	Mongolia	16	12	12	13	29	25	10	11	13	14	10	10	22	15	18	25	12	16	18	20	11
MG-173	Mongolia	Mongolia	15	12	13	13	30	25	10	11	13	14	10	10	22	15	18	25	12	16	17	21	11
MG-174	Mongolia	Mongolia	16	13	13	12	28	24	10	13	12	13	10	11	20	14	18	25	11	19	15	23	12
MG-175	Mongolia	Mongolia	16	12	19	12	29	25	10	13	12	14	10	12	19	14	18	27	11	15	18	21	11
MG-176	Mongolia	Mongolia	16	12	19	12	29	25	10	13	12	14	10	12	19	14	18	27	11	15	18	21	11
MG-177	Mongolia	Mongolia	15	12	16	13	29	23	10	12	12	15	10	12	19	15	18	23	11	16	18	20	12
MG-178	Mongolia	Mongolia	14	13	18	13	28	23	10	14	12	14	11	13	20	15	16	23	11	18	19	20	12
MG-179	Mongolia	Mongolia	16	12	13	13	29	24	9	11	13	14	10	11	20	15	17	28	11	13	20	23	10
MG-180	Mongolia	Mongolia	15	12	12	14	30	24	10	11	14	14	10	10	22	15	18	25	12	16	17	21	11
MG-181	Mongolia	Mongolia	15	11	19	14	30	22	10	11	15	14	10	11	21	15	17	29	13	17	19	21	12
MG-182	Mongolia	Mongolia	15	11	19	14	30	22	10	11	15	14	10	11	21	15	17	29	13	17	19	21	12
MG-183	Mongolia	Mongolia	15	12	17	13	29	24	10	13	14	14	10	13	18	14	18	23	10	18	19	21	10
MG-184	Mongolia	Mongolia	14	11	13	14	30	23	10	14	14	14	10	10	19	14	18	21	11	19	16	22	11
MG-185	Mongolia	Mongolia	16	13	13	13	29	25	10	11	13	14	10	10	22	15	18	25	12	16	17	21	11
MG-186	Mongolia	Mongolia	16	13	13	13	30	25	10	11	13	14	10	10	22	15	18	25	12	16	17	21	11
MG-187	Mongolia	Mongolia	15	12	18	12	28	25	10	13	12	14	10	12	19	14	17	26	11	17	19	20	12
MG-188	Mongolia	Mongolia	16	13	13	13	29	25	10	11	13	14	10	10	22	15	18	25	12	16	17	21	11
MG-189	Mongolia	Mongolia	15	13	17	13	29	25	10	13	15	14	10	11	18	15	18	23	12	17	17	21	11
MG-190	Mongolia	Mongolia	15	12	18	12	30	23	10	12	12	16	10	11	19	15	19	23	12	17	20	20	12
MG-191	Mongolia	Mongolia	15	11	11	13	28	23	10	11	14	14	10	11	21	15	18	24	13	16	19	22	11
MG-192	Mongolia	Mongolia	15	11	18	13	28	23	10	11	14	14	10	12	21	15	18	24	13	16	18	22	11
MG-193	Mongolia	Mongolia	14	11	13	14	30	23	10	14	14	14	10	10	19	14	18	21	11	19	16	22	11
MG-194	Mongolia	Mongolia	16	12	13	13	29	25	10	11	13	14	10	10	22	15	19	25	12	16	17	21	11
MG-195	Mongolia	Mongolia	16	12	13	13	29	25	10	11	13	14	10	10	22	15	19	25	12	16	17	21	11
MG-196	Mongolia	Mongolia	15	14	17	13	28	24	10	12	13	14	10	12	19	16	16	22	11	16	18	21	12
MG-197	Mongolia	Mongolia	15	14	17	13	28	24	10	12	13	14	10	12	19	15	16	22	11	16	18	21	12
MG-198	Mongolia	Mongolia	16	13	13	13	29	25	10	11	13	14	10	10	22	15	18	25	12	16	17	21	11
MG-199	Mongolia	Mongolia	16	13	13	13	29	25	10	11	13	14	10	10	22	15	18	25	12	16	17	21	11
MG-200	Mongolia	Mongolia	14	13	19	12	29	24	10	14	13	14	11	13	20	15	18	23	11	17	19	20	12
MG-201	Mongolia	Mongolia	17	12	12	13	29	25	10	11	13	14	10	10	22	15	18	25	12	15	17	21	11
MG-202	Mongolia	Mongolia	14	11	13	14	30	23	10	14	14	14	10	10	19	14	16	20	11	19	16	22	12
MG-203	Mongolia	Mongolia	14	12	13	13	29	23	10	14	13	14	10	10	19	15	16	21	12	17	18	23	12
MG-204	Mongolia	Mongolia	16	13	20	12	28	25	11	13	12	14	11	12	19	14	19	25	11	19	21	22	11
MG-205	Mongolia	Mongolia	15	11	18	13	28	23	10	11	14	14	10	12	21	15	17	24	13	16	18	22	11
MG-206	Mongolia	Mongolia	16	12	13	13	29	25	10	11	13	14	10	10	22	15	18	25	12	16	17	21	11
MG-207	Mongolia	Mongolia	16	13	20	12	28	25	11	13	12	14	11	12	19	14	19	25	11	19	21	22	11
MG-208	Mongolia	Mongolia	15	12	13	13	30	25	10	11	13	14	10	10	22	15	18	25	12	16	17	21	11
MG-209	Mongolia	Mongolia	16	12	13	13	29	25	10	11	13	14	10	10	22	15	18	26	12	16	17	21	11
MG-210	Mongolia	Mongolia	16	11	19	14	31	23	10	11	14	14	10	12	21	16	17	24	12	16	19	22	11
MG-211	Mongolia	Mongolia	16	12	13	13	29	25	10	11	13	14	10	10	22	15	18	26	12	16	17	21	11
MG-212	Mongolia	Mongolia	15	11	12	12	31	24	10	12	12	15	11	12	20	15	19	21	11	19	19	23	12
MG-213	Mongolia	Mongolia	14	13	18	12	30	24	10	14	12	15	11	11	20	15	17	23	11	17	18	20	12
MG-214	Mongolia	Mongolia	15	11	18	13	28	23	10	11	14	14	10	12	21	15	18	24	13	16	18	22	11
MG-215	Mongolia	Mongolia	17	12	19	12	29	26	10	13	13	14	10	12	19	14	18	24	11	20	16	22	12
MG-216	Mongolia	Mongolia	16	14	16	12	28	25	10	13	12	14	10	11	20	14	18	25	11	17	17	23	12
MG-217	Mongolia	Mongolia	16	12	13	13	29	24	9	11	13	14	10	12	20	15	17	27	11	13	19	23	10
MG-218	Mongolia	Mongolia	15	11	11	13	29	21	10	14	12	15	10	11	19	15	18	23	11	17	17	20	12
MG-219	Mongolia	Mongolia	17	11	20	13	31	22	10	13	12	14	10	12	20	16	18	23	11	19	17	21	11
MG-220	Mongolia	Mongolia	14	14	20	12	28	24	10	14	12	16	11	12	20	16	17	22	11	18	18	20	13
MG-221	Mongolia	Mongolia	16	11	19	14	29	23	10	11	14	14	10	12	21	15	17	24	12	17	16	20	11
MG-222	Mongolia	Mongolia	15	12	17	13	28	23	10	13	14	14	11	13	18	16	16	25	11	16	18	21	11
MG-223	Mongolia	Mongolia	15	11	18	12	28	23	9	13	12	14	10	13	19	15	16	23	12	15	17	21	11
MG-224	Mongolia	Mongolia	16	12	12	13	29	24	9	11	13	14	10	11	20	15	16	27	11	13	20	23	10
MG-225	Mongolia	Mongolia	16	12	13	13	29	25	10	11	13	14	10	10	22	16	18	25	12	16	18	21	11
MG-226	Mongolia	Mongolia	16	12	13	13	29	25	10	11	13	14	10	10	22	16	18	25	12	16	18	21	11
MG-227	Mongolia	Mongolia	14	11	13	14	30	23	10	14	14	14	10	10	19	14	18	21	11	19	16	22	11
MG-228	Mongolia	Mongolia	14	11	13	14	32	23	10	14	14	14	12	10	19	16	16	22	12	19	16	22	11
MG-229	Mongolia	Mongolia	17	12	12	13	29	26	10	11	13	14	10	10	22	15	18	25	12	16	17	21	11
MG-230	Mongolia	Mongolia	16	12	12	13	29	24	9	11	13	14	10	11	20	15	17	27	11	13	19	23	10
MG-231	Mongolia	Mongolia	15	11	18	13	28	23	10	11	14	14	10	12	21	15	17	24	13	16	19	22	11
MG-232	Mongolia	Mongolia	14	11	13	14	30	23	10	14	14	14	10	10	19	14	18	21	11	19	16	22	11
MG-233	Mongolia	Mongolia	14	11	13	14	30	23	10	14	14	14	10	10	19	14	18	21	11	19	16	22	11
MG-234	Mongolia	Mongolia	14	14	19	12	27	25	9	14	12	15	11	13	19	15	17	23	11	17	17	20	12
MG-235	Mongolia	Mongolia	15	11	18	13	28	23	10	11	14	14	10	12	21	15	17	24	13	16	19	22	11
MG-236	Mongolia	Mongolia	15	11	18	13	28	23	10	11	14	14	10	12	21	15	17	24	13	16	19	22	11
MG-237	Mongolia	Mongolia	15	11	18	13	28	23	10	11	14	14	10	12	21	15	17	24	13	16	19	22	11
MG-238	Mongolia	Mongolia	16	12	13	13	29	25	10	11	13	14	10	10	22	16	18	25	12	16	18	20	11
MG-239	Mongolia	Mongolia	16	12	20	12	27	24	10	15	12	13	10	13	19	15	17	24	11	18	19	21	12
MG-240	Mongolia	Mongolia	15	12	18	12	28	23	10	12	12	15	10	11	19	16	18	22	11	17	18	20	11
MG-241	Mongolia	Mongolia	15	13	17	13	29	24	12	13	14	14	10	11	19	17	17	23	10	19	18	23	12
MG-242	Mongolia	Mongolia	15	12	17	13	29	24	10	13	14	14	10	13	18	14	18	23	10	18	19	21	10
MG-243	Mongolia	Mongolia	16	13	13	12	28	24	10	13	12	13	10	11	20	14	18	26	11	19	15	21	12
MG-244	Mongolia	Mongolia	13	15	15	14	32	23	10	14	14	13	11	12	19	15	17	25	11	18	18	22	11
MG-245	Mongolia	Mongolia	14	14	18	13	29	24	11	11	13	14	10	10	17	16	17	27	12	19	19	22	11
MG-246	Mongolia	Mongolia	13	12	12	12	28	24	10	13	13	15	10	12	19	14	18	22	12	18	18	22	12
MG-247	Mongolia	Mongolia	13	12	12	12	28	24	10	13	13	15	10	12	19	14	18	22	12	18	18	22	12
MG-248	Mongolia	Mongolia	16	12	13	13	29	25	11	11	13	14	10	10	22	16	19	25	12	16	17	21	11
MG-249	Mongolia	Mongolia	16	12	13	13	29	25	10	11	13	14	10	10	22	16	19	25	12	16	17	21	11
MG-250	Mongolia	Mongolia	17	11	17	14	30	23	10	11	14	14	10	14	22	15	18	24	12	16	19	22	11
MG-251	Mongolia	Mongolia	14	13	14	12	27	25	9	14	12	14	11	12	20	15	18	23	11	18	17	20	12
MG-252	Mongolia	Mongolia	15	12	12	13	29	24	9	11	13	14	10	11	20	15	17	27	11	13	20	22	10
MG-253	Mongolia	Mongolia	12	13	20	13	29	25	10	14	12	15	11	11	20	15	18	21	12	18	18	20	12
MG-254	Mongolia	Mongolia	14	13	18	13	28	23	10	14	12	14	11	13	20	15	16	23	11	18	19	20	12
MG-255	Mongolia	Mongolia	14	11	13	14	30	23	10	14	14	14	10	10	19	14	19	21	11	21	16	22	12
MG-256	Mongolia	Mongolia	16	13	13	12	28	24	10	13	12	13	10	11	20	14	18	25	11	19	15	22	12
MG-257	Mongolia	Mongolia	17	14	18	12	28	25	10	13	13	14	10	11	20	13	18	24	11	20	16	23	12
MG-258	Mongolia	Mongolia	15	12	18	12	28	25	10	13	12	14	10	12	19	14	17	26	11	17	20	20	12
MG-259	Mongolia	Mongolia	16	12	13	13	29	25	10	11	13	15	10	10	22	13	18	25	12	17	17	21	11
MG-260	Mongolia	Mongolia	15	11	18	13	28	23	10	11	14	14	10	12	21	15	17	24	13	16	19	22	11
MG-261	Mongolia	Mongolia	16	12	13	13	29	25	10	11	13	14	10	10	22	13	18	25	12	17	17	21	11
MG-262	Mongolia	Mongolia	15	11	18	13	28	23	10	11	14	14	10	12	21	15	17	24	13	16	19	22	11
MG-263	Mongolia	Mongolia	15	11	18	13	28	23	10	11	14	14	10	12	21	15	17	24	13	16	19	22	11
MG-264	Mongolia	Mongolia	15	12	18	12	28	23	10	12	12	14	10	11	19	16	18	22	11	17	18	20	11
MG-265	Mongolia	Mongolia	15	11	18	13	28	23	10	11	14	14	10	12	21	15	18	25	13	16	18	22	11
MG-266	Mongolia	Mongolia	15	11	17	13	28	23	10	11	14	14	10	12	21	15	18	24	13	16	18	22	11
MG-267	Mongolia	Mongolia	14	11	13	14	30	23	10	14	14	14	10	10	19	14	18	21	11	19	16	22	11
MG-268	Mongolia	Mongolia	14	11	13	14	30	23	10	14	14	14	10	10	19	14	16	20	11	18	16	22	12
MG-269	Mongolia	Mongolia	14	11	13	14	30	23	10	14	14	14	10	10	19	14	16	20	11	18	16	22	12
MG-270	Mongolia	Mongolia	14	11	13	14	30	23	10	14	14	14	10	10	19	14	16	20	11	19	16	22	12
MG-271	Mongolia	Mongolia	14	11	13	14	30	23	10	14	14	14	10	10	19	14	18	21	11	19	16	22	11
MG-272	Mongolia	Mongolia	14	11	13	14	30	23	10	15	14	14	10	10	19	14	17	21	11	19	16	22	12
MG-273	Mongolia	Mongolia	14	11	13	14	30	23	10	15	14	14	10	10	19	14	17	21	11	19	16	22	12
MG-274	Mongolia	Mongolia	15	11	18	13	28	23	10	11	14	14	10	12	21	15	18	24	13	16	18	22	11
MG-275	Mongolia	Mongolia	16	12	13	13	29	25	10	11	13	14	10	10	22	15	18	25	12	16	17	21	11
MG-276	Mongolia	Mongolia	16	12	13	13	29	24	9	11	13	14	10	11	20	15	17	28	11	13	20	23	10
MG-277	Mongolia	Mongolia	16	12	13	13	29	25	10	11	13	14	10	10	22	15	17	25	12	16	17	21	11
MG-278	Mongolia	Mongolia	14	11	13	14	30	23	10	14	14	14	10	10	19	14	18	21	11	19	16	22	11
MG-279	Mongolia	Mongolia	14	14	16	12	27	25	11	13	12	15	11	12	20	15	18	23	10	19	18	21	11
MG-280	Mongolia	Mongolia	14	11	12	13	31	23	9	14	10	14	11	11	19	16	16	22	12	15	19	22	13
MG-281	Mongolia	Mongolia	14	13	18	12	28	24	10	14	12	15	11	15	20	15	16	22	11	18	21	21	12
MG-282	Mongolia	Mongolia	14	11	13	14	30	23	10	14	14	14	10	10	19	14	17	21	11	20	16	22	12
MG-283	Mongolia	Mongolia	16	12	12	13	31	24	9	11	13	14	10	11	20	15	17	27	11	17	20	23	10
MG-284	Mongolia	Mongolia	15	12	12	13	30	24	9	11	13	14	10	11	20	15	18	26	11	19	20	22	10
MG-285	Mongolia	Mongolia	16	12	18	12	28	25	10	13	12	14	10	11	19	14	18	25	10	19	16	20	12
MG-286	Mongolia	Mongolia	14	11	13	14	30	23	10	14	14	14	10	10	19	14	17	21	11	19	17	22	12
MG-287	Mongolia	Mongolia	15	12	16	12	29	23	11	12	12	15	10	13	20	17	17	22	11	17	17	20	11
MG-288	Mongolia	Mongolia	16	13	13	13	29	25	10	11	13	14	10	10	22	15	18	25	12	16	17	21	11
MG-289	Mongolia	Mongolia	14	11	13	14	30	23	10	14	14	14	10	10	19	14	18	21	11	19	16	22	12
MG-290	Mongolia	Mongolia	15	13	13	13	29	25	10	11	13	14	10	10	22	15	18	25	12	16	17	21	11
MG-291	Mongolia	Mongolia	16	12	12	14	31	25	10	11	13	14	10	10	22	15	18	26	12	17	16	21	11
MG-292	Mongolia	Mongolia	16	11	17	14	31	23	10	11	14	14	10	11	18	15	17	24	12	15	17	21	11
MG-293	Mongolia	Mongolia	14	11	12	14	30	23	10	14	14	14	10	10	18	14	17	21	12	19	18	20	11
MG-294	Mongolia	Mongolia	16	12	12	13	29	25	10	11	13	14	10	10	22	15	19	25	12	16	17	22	11
MG-295	Mongolia	Mongolia	16	11	14	12	30	25	11	11	13	14	11	11	20	16	18	24	13	18	17	23	13
MG-296	Mongolia	Mongolia	17	11	19	13	29	23	10	11	14	14	11	14	20	15	17	25	12	17	16	21	11
MG-297	Mongolia	Mongolia	16	12	12	13	29	24	10	11	14	14	10	10	23	15	18	26	12	16	17	21	11
MG-298	Mongolia	Mongolia	16	12	13	13	29	25	10	11	13	14	10	10	22	15	18	25	12	16	17	21	11
MG-299	Mongolia	Mongolia	16	12	12	13	29	24	9	11	13	14	10	11	20	15	16	27	11	13	18	23	10
MG-300	Mongolia	Mongolia	16	12	19	13	29	25	10	13	12	14	10	11	19	15	18	25	11	18	20	22	11
MG-301	Mongolia	Mongolia	16	12	13	13	29	25	10	11	13	14	10	10	22	15	18	25	12	17	18	21	11
MG-302	Mongolia	Mongolia	15	13	16	14	30	23	10	13	14	14	10	12	18	14	19	23	10	18	18	21	10
MG-303	Mongolia	Mongolia	16	15	18	12	29	25	10	13	12	14	10	13	19	14	18	24	12	18	17	22	11
MG-304	Mongolia	Mongolia	17	12	12	13	29	25	10	11	13	14	10	10	22	15	17	25	12	16	18	21	11
MG-305	Mongolia	Mongolia	13	12	16	12	30	23	10	12	13	15	10	12	19	15	18	22	11	19	18	21	11
MG-306	Mongolia	Mongolia	14	11	12	14	32	23	10	14	15	14	11	12	19	16	16	22	12	19	19	23	12
MG-307	Mongolia	Mongolia	14	10	13	14	31	23	11	16	14	14	11	10	19	14	16	20	11	19	16	22	12
MG-308	Mongolia	Mongolia	14	13	18	12	28	23	10	14	12	15	11	12	20	15	18	24	11	18	19	21	12
MG-309	Mongolia	Mongolia	17	12	12	13	29	25	10	11	13	14	10	10	21	15	18	25	12	17	18	22	12
MG-310	Mongolia	Mongolia	15	13	13	13	30	24	11	11	13	14	9	10	20	14	16	28	11	19	19	20	12
MG-311	Mongolia	Mongolia	15	12	20	13	29	24	10	14	12	15	11	12	20	15	16	23	11	16	17	20	11
MG-312	Mongolia	Mongolia	15	13	17	14	30	24	11	13	14	14	10	12	18	14	18	23	10	18	18	21	10
MG-313	Mongolia	Mongolia	13	15	22	14	30	24	9	14	15	14	12	11	19	15	17	25	13	20	21	22	10
MG-314	Mongolia	Mongolia	13	16	20	14	30	24	6	14	14	14	12	11	18	16	16	24	12	21	19	22	10
MG-315	Mongolia	Mongolia	16	12	17	13	30	25	9	13	13	14	10	12	20	14	19	24	11	19	17	21	11
MG-316	Mongolia	Mongolia	15	11	11	13	28	23	10	11	14	14	10	11	21	15	18	24	13	16	19	22	11
MG-317	Mongolia	Mongolia	17	13	19	12	29	24	10	14	12	15	11	13	21	15	16	23	11	17	19	20	12
MG-318	Mongolia	Mongolia	17	12	12	13	29	25	10	11	13	14	10	10	22	15	17	24	12	16	17	21	11
MG-319	Mongolia	Mongolia	16	12	13	14	30	25	10	11	13	14	10	10	23	15	18	25	12	16	17	21	11
MG-320	Mongolia	Mongolia	17	12	12	13	29	25	10	11	13	14	10	10	22	15	17	24	12	16	17	21	10
MG-321	Mongolia	Mongolia	15	11	11	13	29	22	10	14	12	15	10	11	19	16	17	23	11	19	18	20	12
MG-322	Mongolia	Mongolia	16	11	19	14	30	23	10	11	15	14	10	11	20	16	16	26	11	16	18	21	10
MG-323	Mongolia	Mongolia	15	11	11	13	28	23	10	11	13	14	10	11	21	15	18	24	13	16	18	22	11
MG-324	Mongolia	Mongolia	14	13	19	13	29	25	10	14	12	15	11	13	20	15	19	23	12	17	17	20	12
MG-325	Mongolia	Mongolia	16	12	13	13	29	24	10	11	13	14	10	10	22	15	18	25	12	16	17	21	11
MG-326	Mongolia	Mongolia	16	11	19	14	31	23	10	11	14	14	10	12	21	16	17	23	12	16	18	21	11
MG-327	Mongolia	Mongolia	17	12	13	13	29	25	10	11	13	14	10	10	22	16	19	25	12	16	17	21	11
MG-328	Mongolia	Mongolia	17	14	18	12	28	25	10	13	12	14	10	10	20	14	19	26	10	18	16	22	12
MG-329	Mongolia	Mongolia	16	12	13	13	29	24	10	11	13	14	10	10	22	15	18	25	12	16	17	21	11
MG-330	Mongolia	Mongolia	16	11	13	13	29	25	10	11	13	14	10	10	22	15	18	25	13	16	17	21	11
MG-331	Mongolia	Mongolia	17	12	12	13	29	25	10	11	13	14	10	10	22	15	17	24	12	16	17	21	11
MG-332	Mongolia	Mongolia	14	13	17	14	30	25	10	13	13	15	11	12	21	15	17	24	10	18	19	21	11
MG-333	Mongolia	Mongolia	14	14	15	13	30	24	10	11	12	15	9	12	20	17	18	22	11	20	15	23	12
MG-334	Mongolia	Mongolia	15	14	18	12	27	25	10	14	12	14	11	13	20	15	19	23	11	20	20	20	12
MG-335	Mongolia	Mongolia	15	12	13	13	29	25	10	11	13	14	10	10	22	15	18	25	12	16	18	21	11
MG-336	Mongolia	Mongolia	13	14	19	14	30	25	10	15	13	15	11	12	19	15	16	23	12	20	21	22	10
MG-337	Mongolia	Mongolia	13	14	18	13	29	22	10	14	15	14	11	12	18	15	17	25	11	16	18	23	12
MG-338	Mongolia	Mongolia	14	10	13	14	30	23	11	16	14	14	11	10	19	14	16	20	11	19	16	22	12
MG-339	Mongolia	Mongolia	15	11	11	13	28	23	10	11	14	14	10	11	21	15	18	24	13	16	19	22	11
MG-340	Mongolia	Mongolia	15	12	13	13	30	25	10	11	13	14	10	10	22	15	18	25	12	16	17	21	11
MG-341	Mongolia	Mongolia	15	12	17	12	30	23	10	10	12	14	10	13	19	15	18	22	11	16	20	20	12
MG-342	Mongolia	Mongolia	17	12	12	13	29	25	10	11	13	14	10	10	22	15	18	25	12	15	17	21	11
MG-343	Mongolia	Mongolia	14	11	13	14	31	23	11	16	14	14	11	10	19	14	16	20	11	19	16	22	12
MG-344	Mongolia	Mongolia	15	12	20	13	31	24	11	13	14	14	10	12	18	15	19	23	10	19	19	22	11
MG-345	Mongolia	Mongolia	15	12	13	13	30	25	10	11	13	14	10	10	22	15	18	25	12	16	17	21	11
MG-346	Mongolia	Mongolia	16	12	13	13	29	25	10	11	14	14	10	10	22	15	17	25	12	16	17	21	11
MG-347	Mongolia	Mongolia	14	11	12	14	30	23	11	14	13	14	10	10	18	14	16	21	12	19	19	20	11
MG-348	Mongolia	Mongolia	17	13	18	13	30	24	10	13	13	15	10	12	19	17	17	25	12	18	18	21	11
MG-349	Mongolia	Mongolia	16	12	13	13	29	25	10	11	13	14	10	11	22	15	17	25	12	16	18	21	11
MG-350	Mongolia	Mongolia	14	12	12	14	30	23	10	14	13	14	10	10	18	14	17	22	13	18	17	21	11
MG-351	Mongolia	Mongolia	15	12	16	12	28	23	11	12	12	15	10	13	19	16	18	22	11	16	19	20	12
MG-352	Mongolia	Mongolia	17	11	11	14	29	22	10	14	13	15	10	11	19	15	18	23	11	19	17	20	12
MG-353	Mongolia	Mongolia	14	14	17	14	30	23	10	11	12	16	9	11	21	15	16	22	11	16	17	23	11
MG-354	Mongolia	Mongolia	15	11	12	14	30	23	10	14	13	14	10	10	18	14	17	21	12	19	19	20	11
MG-355	Mongolia	Mongolia	14	12	18	12	28	24	10	14	13	15	11	12	20	16	18	24	11	18	20	22	13
MG-356	Mongolia	Mongolia	15	12	16	13	29	23	10	13	14	14	11	12	19	17	16	24	11	17	18	21	11
MG-357	Mongolia	Mongolia	14	14	17	13	29	22	11	16	13	14	11	12	19	15	16	23	11	16	17	22	10
MG-358	Mongolia	Mongolia	14	10	10	12	30	24	10	14	13	14	10	10	21	15	16	23	12	17	16	23	12
MG-359	Mongolia	Mongolia	17	12	13	13	30	25	10	11	13	14	10	10	22	15	19	25	12	16	19	21	11
MG-360	Mongolia	Mongolia	15	14	17	13	28	23	11	12	12	14	11	11	19	16	17	22	11	18	19	21	12
MG-361	Mongolia	Mongolia	14	10	14	13	29	24	10	14	12	15	11	12	21	15	19	23	11	18	21	20	11
MG-362	Mongolia	Mongolia	15	14	14	12	28	21	10	11	14	16	10	11	22	16	16	22	10	18	15	21	11
MG-363	Mongolia	Mongolia	16	11	17	13	28	23	10	11	14	14	10	11	21	15	16	23	12	16	18	21	11
MG-364	Mongolia	Mongolia	16	12	12	13	29	24	10	11	14	14	10	10	22	15	18	25	12	16	17	21	11
MG-365	Mongolia	Mongolia	14	10	13	14	31	23	11	16	14	14	11	10	19	14	16	20	11	19	16	22	12
MG-366	Mongolia	Mongolia	16	12	13	13	29	25	10	11	13	14	10	10	22	15	18	25	12	16	18	21	11
MG-367	Mongolia	Mongolia	15	13	15	12	28	22	10	11	14	16	10	12	21	16	18	24	10	19	18	23	12
MG-368	Mongolia	Mongolia	13	15	22	13	29	24	9	14	14	14	12	11	19	16	17	24	12	21	18	22	10
MG-369	Mongolia	Mongolia	13	15	22	13	29	24	9	14	14	14	12	11	19	16	17	24	12	21	18	22	10
MG-370	Mongolia	Mongolia	15	11	12	13	28	23	10	11	14	14	10	11	21	15	18	24	13	16	19	22	11
MG-371	Mongolia	Mongolia	16	12	19	13	29	24	10	13	12	14	10	12	20	14	18	24	11	17	18	21	11
MG-372	Mongolia	Mongolia	15	14	15	12	29	22	10	10	14	16	10	12	21	14	18	21	10	16	16	21	11
MG-373	Mongolia	Mongolia	14	11	13	14	30	23	10	14	14	14	10	10	19	14	17	21	11	19	15	22	12
MG-374	Mongolia	Mongolia	16	13	13	14	31	24	9	11	13	14	10	11	18	16	18	28	12	16	17	21	11
MG-375	Mongolia	Mongolia	15	11	19	12	28	23	10	11	15	15	10	12	21	17	16	24	12	17	17	21	11
MG-376	Mongolia	Mongolia	15	14	15	12	29	22	10	10	14	16	10	12	21	14	17	21	10	16	16	21	11
MG-377	Mongolia	Mongolia	16	12	12	13	29	25	10	11	13	14	10	10	22	15	18	25	13	17	17	21	11
MG-378	Mongolia	Mongolia	17	12	12	13	29	24	10	11	13	14	10	10	23	15	17	26	12	16	18	21	11
MG-379	Mongolia	Mongolia	15	12	16	12	28	23	10	12	12	14	10	12	19	17	18	21	11	17	21	22	12
MG-380	Mongolia	Mongolia	15	10	14	13	28	23	11	12	12	14	11	10	19	16	17	22	11	18	19	21	12
MG-381	Mongolia	Mongolia	15	11	11	13	28	22	10	14	12	15	10	11	19	15	18	23	11	18	18	20	12
MG-382	Mongolia	Mongolia	14	13	13	12	29	24	10	14	14	15	11	14	20	15	17	23	11	18	18	20	12
MG-383	Mongolia	Mongolia	18	12	12	13	29	25	10	11	13	14	10	10	21	15	18	25	12	17	18	22	12
MG-384	Mongolia	Mongolia	16	12	12	13	29	24	10	11	14	14	10	10	22	15	18	25	12	16	16	21	11
MG-385	Mongolia	Mongolia	15	12	13	13	29	24	10	11	13	15	11	12	19	17	17	28	12	20	18	22	11
MG-386	Mongolia	Mongolia	16	11	14	13	31	25	11	11	13	14	11	10	20	16	16	23	12	19	18	23	12
MG-387	Mongolia	Mongolia	15	14	19	12	28	24	10	13	12	13	10	11	20	14	19	25	11	22	16	22	12
MG-388	Mongolia	Mongolia	16	11	14	13	31	25	11	11	13	14	11	10	20	16	16	23	12	19	18	23	12
MG-389	Mongolia	Mongolia	16	13	19	12	28	23	10	13	12	15	10	14	20	15	19	26	11	20	22	21	11
MG-390	Mongolia	Mongolia	13	15	15	14	29	24	9	16	13	14	11	11	19	15	19	25	12	19	19	22	10
MG-391	Mongolia	Mongolia	16	14	17	12	28	22	10	13	13	14	10	12	19	14	17	28	11	19	19	21	11
MG-392	Mongolia	Mongolia	13	15	16	13	32	23	10	13	13	13	11	13	19	16	16	25	11	18	17	22	11
MG-393	Mongolia	Mongolia	16	12	13	13	29	25	10	11	13	14	10	10	22	15	17	25	12	16	17	21	11
MG-394	Mongolia	Mongolia	14	11	12	14	31	23	7	14	13	14	11	11	19	15	16	22	12	19	18	22	12
MG-395	Mongolia	Mongolia	13	13	17	12	27	24	10	14	13	14	11	12	20	15	18	23	11	19	17	20	12
MG-396	Mongolia	Mongolia	16	12	17	14	30	23	10	11	15	14	10	11	20	15	16	26	11	16	18	21	10
MG-397	Mongolia	Mongolia	16	12	20	12	27	24	10	13	12	14	10	11	20	15	17	24	11	21	18	23	12
MG-398	Mongolia	Mongolia	14	12	13	13	29	22	10	15	13	14	10	12	19	15	17	23	12	17	18	21	11
MG-399	Mongolia	Mongolia	14	13	18	13	28	24	10	14	12	15	11	12	20	15	18	25	11	19	19	21	12
MG-400	Mongolia	Mongolia	15	11	19	14	31	22	10	11	14	14	10	12	21	15	16	26	13	16	16	21	11
MG-401	Mongolia	Mongolia	15	13	16	13	30	23	11	11	12	14	9	11	22	15	17	22	12	17	17	22	12
MG-402	Mongolia	Mongolia	13	12	12	12	28	25	10	13	13	15	11	12	19	15	19	22	11	18	18	22	13
MG-403	Mongolia	Mongolia	15	11	11	13	28	23	10	11	14	14	10	11	21	15	18	24	13	16	19	22	11
MG-404	Mongolia	Mongolia	16	12	16	12	29	23	11	12	12	15	10	12	19	17	18	22	11	17	19	21	12
MG-405	Mongolia	Mongolia	16	12	13	13	29	25	10	11	13	14	10	10	22	15	19	25	13	16	17	22	11
MG-406	Mongolia	Mongolia	15	14	16	12	29	22	10	10	14	16	10	12	21	14	17	21	10	16	16	22	12
MG-407	Mongolia	Mongolia	14	14	14	13	29	24	11	11	12	14	10	10	17	15	16	24	12	19	20	20	11
MG-408	Mongolia	Mongolia	16	12	12	13	29	24	10	11	14	14	10	10	22	15	18	25	11	17	17	21	11
MG-409	Mongolia	Mongolia	15	11	14	13	31	25	11	11	13	14	11	10	19	16	16	23	12	19	18	23	12
MG-410	Mongolia	Mongolia	16	11	12	13	30	22	10	13	12	15	10	13	19	16	17	22	12	16	18	21	11
MG-411	Mongolia	Mongolia	16	12	13	12	27	23	11	14	13	14	10	12	18	17	16	22	12	18	20	20	12
MG-412	Mongolia	Mongolia	16	12	13	12	27	23	10	12	12	15	10	11	19	15	19	21	11	18	19	21	11
MG-413	Mongolia	Mongolia	15	11	18	14	30	23	11	13	15	14	10	14	20	16	18	25	12	16	19	21	11
MG-414	Mongolia	Mongolia	16	13	19	12	28	23	10	13	12	15	10	14	20	15	19	26	11	20	22	21	11
MG-415	Mongolia	Mongolia	14	12	14	14	30	23	11	15	13	14	10	11	19	15	16	22	12	16	18	21	12
MG-416	Mongolia	Mongolia	15	12	21	12	28	25	10	13	12	14	10	11	18	14	19	24	11	18	19	21	13
MG-417	Mongolia	Mongolia	15	14	17	13	29	23	11	12	12	14	11	11	19	16	17	22	11	18	19	21	12
MG-418	Mongolia	Mongolia	15	11	11	13	28	23	10	11	14	14	10	11	21	15	18	24	13	16	19	22	11
MG-419	Mongolia	Mongolia	17	12	19	12	28	25	10	13	12	14	10	12	19	14	18	25	11	18	18	21	11
MG-420	Mongolia	Mongolia	14	13	21	12	27	25	11	13	12	15	10	12	20	15	16	23	10	19	18	21	11
MG-421	Mongolia	Mongolia	17	12	12	13	29	25	10	11	13	14	10	10	21	15	18	25	12	17	18	22	12
MG-422	Mongolia	Mongolia	15	12	18	12	29	23	10	12	12	15	10	12	19	15	18	23	11	17	18	20	12
MG-423	Mongolia	Mongolia	16	12	13	13	30	25	10	11	13	14	10	10	22	15	18	25	12	16	17	21	11
MG-424	Mongolia	Mongolia	16	11	14	13	31	24	11	11	13	14	11	10	21	16	16	22	13	20	21	23	13
MG-425	Mongolia	Mongolia	16	13	17	13	30	24	10	13	13	15	10	12	19	16	17	25	12	18	18	21	11
MG-426	Mongolia	Mongolia	15	11	11	13	28	22	10	14	12	15	10	11	19	15	19	23	11	18	18	20	12
MG-427	Mongolia	Mongolia	17	11	11	13	28	22	10	14	13	15	10	11	19	16	16	23	11	18	20	21	12
MG-428	Mongolia	Mongolia	17	12	12	13	29	24	10	11	13	14	10	10	22	15	18	24	12	16	17	21	11
MG-429	Mongolia	Mongolia	16	12	18	13	30	21	12	11	15	14	10	11	21	15	16	24	12	17	18	21	11
MG-430	Mongolia	Mongolia	17	13	20	12	28	24	10	13	12	14	10	13	20	15	19	24	11	21	19	21	11
MG-431	Mongolia	Mongolia	16	12	20	12	27	24	10	13	12	14	10	11	20	15	17	24	11	21	18	23	12
MG-432	Mongolia	Mongolia	15	14	14	14	31	24	12	11	13	14	11	9	19	15	17	23	12	20	18	23	11
MG-433	Mongolia	Mongolia	15	12	16	12	27	24	10	12	12	14	11	12	18	15	19	23	11	15	19	20	11
MG-434	Mongolia	Mongolia	14	10	10	14	31	23	11	16	14	14	11	10	18	14	16	20	11	19	15	22	12
MG-435	Mongolia	Mongolia	17	12	12	13	29	24	10	11	13	14	10	10	22	15	18	24	12	16	17	21	11
MG-436	Mongolia	Mongolia	14	12	17	12	28	23	11	12	12	15	10	13	19	16	19	22	11	17	19	20	12
MG-437	Mongolia	Mongolia	16	12	20	12	27	24	10	13	12	14	10	11	20	15	17	24	11	21	18	23	12
MG-438	Mongolia	Mongolia	15	11	11	14	29	23	10	11	14	14	10	11	21	15	18	24	13	16	19	22	11
MG-439	Mongolia	Mongolia	15	11	11	14	29	23	10	11	14	14	10	11	21	15	18	24	13	16	19	22	11
MG-440	Mongolia	Mongolia	15	11	11	14	29	23	10	11	14	14	10	11	21	15	18	24	13	16	19	22	11
MG-441	Mongolia	Mongolia	15	11	12	14	30	23	10	14	13	14	10	10	18	14	17	21	12	19	19	20	11
MG-442	Mongolia	Mongolia	14	11	13	14	30	23	10	14	14	14	10	10	19	14	17	21	11	20	16	23	12
MG-443	Mongolia	Mongolia	14	11	13	14	30	23	10	14	14	14	10	10	19	14	17	21	11	20	16	23	12
YI-001	china	Yi	14	11	12	14	30	23	10	14	14	14	10	10	18	14	16	21	12	18	18	20	11
YI-002	china	Yi	14	13	20	12	28	24	11	14	12	15	11	12	20	15	18	24	11	18	18	21	12
YI-003	china	Yi	15	13	21	13	29	24	10	13	12	15	10	13	19	15	18	28	11	18	17	21	11
YI-004	china	Yi	14	14	19	14	30	24	11	11	12	14	10	10	17	15	17	25	11	18	18	21	11
YI-005	china	Yi	14	14	19	13	29	24	10	11	12	14	10	10	17	15	18	27	11	19	17	21	11
YI-006	china	Yi	14	13	20	12	28	24	11	13	12	15	11	11	20	15	17	24	11	18	17	21	12
YI-007	china	Yi	14	13	20	12	28	23	10	14	12	14	11	11	20	15	18	23	11	19	18	20	12
YI-008	china	Yi	14	13	15	13	29	23	11	11	12	14	10	10	17	15	18	26	12	19	19	21	11
YI-009	china	Yi	14	12	13	13	30	23	11	14	13	14	11	11	19	15	16	23	12	18	18	21	12
YI-010	china	Yi	14	14	19	13	29	25	11	11	12	14	10	10	17	15	18	26	11	19	17	21	11
YI-011	china	Yi	14	14	22	12	28	24	10	14	12	15	11	11	20	15	17	23	11	18	17	20	12
YI-012	china	Yi	14	13	20	12	28	24	11	14	12	15	11	13	20	16	18	24	11	18	19	21	12
YI-013	china	Yi	14	13	19	12	28	24	11	14	12	15	11	12	20	16	18	24	11	18	19	21	12
YI-014	china	Yi	14	13	18	12	28	24	11	13	12	15	11	11	20	15	18	24	11	17	18	21	12
YI-015	china	Yi	14	15	19	13	29	25	10	11	13	14	10	10	17	15	17	27	11	19	17	21	11
YI-016	china	Yi	14	13	18	12	28	24	11	13	12	15	11	11	20	15	18	24	11	17	17	21	12
YI-017	china	Yi	14	15	19	13	29	25	10	11	13	14	10	10	17	15	17	27	11	19	17	21	11
YI-018	china	Yi	16	11	17	13	29	23	10	11	14	14	10	11	21	15	16	26	14	16	19	21	11
YI-019	china	Yi	14	15	15	12	30	24	10	11	13	15	11	11	19	14	18	25	12	19	18	19	12
YI-020	china	Yi	14	13	18	12	28	24	11	13	12	15	11	11	20	15	18	25	11	17	17	21	12
YI-021	china	Yi	15	11	19	14	29	23	10	11	14	14	10	13	20	15	16	24	12	17	18	21	11
YI-022	china	Yi	14	15	19	13	29	25	10	11	13	14	10	10	17	15	18	27	11	20	17	21	11
YI-023	china	Yi	14	14	20	13	29	24	10	11	12	14	10	10	17	15	17	28	11	20	16	21	11
YI-024	china	Yi	16	12	16	12	29	24	10	12	14	15	10	12	19	15	16	22	11	16	19	20	11
YI-025	china	Yi	14	14	14	13	29	24	10	11	12	14	10	10	17	15	17	26	11	18	18	21	11
YI-026	china	Yi	16	12	17	12	28	23	11	12	12	15	10	13	19	17	18	22	11	17	18	21	12
YI-027	china	Yi	15	12	19	12	27	23	10	11	14	14	10	13	22	15	17	24	14	16	18	21	11
YI-028	china	Yi	16	13	19	12	29	25	10	13	12	14	10	12	19	14	17	25	11	17	19	20	12
YI-029	china	Yi	14	14	19	13	29	24	10	11	12	14	10	10	17	15	18	28	11	20	17	21	11
YI-030	china	Yi	15	13	16	12	27	24	10	13	13	15	10	11	19	15	18	25	12	15	20	22	12
YI-031	china	Yi	15	14	20	13	29	24	11	11	12	14	10	10	17	15	18	25	11	19	18	21	11
YI-032	china	Yi	16	14	20	12	28	25	10	13	12	15	10	13	20	15	18	26	11	21	18	21	11
YI-033	china	Yi	14	14	18	13	29	25	10	11	12	14	10	10	17	15	18	26	11	19	17	21	11
YI-034	china	Yi	14	14	19	13	29	24	11	11	12	14	10	10	17	15	18	27	11	19	17	21	11
YI-035	china	Yi	14	14	19	13	29	24	11	11	12	14	10	10	17	15	18	26	11	19	17	21	11
YI-036	china	Yi	14	14	19	13	29	24	11	11	12	14	10	10	17	15	18	26	11	19	17	21	11
YI-037	china	Yi	14	14	17	13	30	24	10	11	12	14	10	10	17	15	18	26	11	20	18	22	11
YI-038	china	Yi	15	13	21	13	29	24	10	13	12	15	10	12	22	16	17	23	10	18	19	20	12
YI-039	china	Yi	15	13	21	13	29	24	10	13	12	15	10	12	22	15	17	23	10	18	19	20	12
YI-040	china	Yi	14	13	13	13	29	23	10	14	13	14	10	12	18	15	16	24	11	18	16	19	12
YI-041	china	Yi	14	13	20	12	27	24	11	14	12	15	11	12	21	16	18	24	11	18	21	21	12
YI-042	china	Yi	14	14	19	13	29	24	11	11	12	14	10	10	17	16	17	26	11	18	17	21	11
YI-043	china	Yi	15	15	20	13	29	25	11	13	14	14	10	12	18	15	16	24	10	17	18	22	11
YI-044	china	Yi	14	13	20	12	28	24	11	14	12	15	11	12	20	16	18	24	11	18	18	21	12
YI-045	china	Yi	14	14	19	13	29	24	11	11	12	14	10	10	17	14	17	26	11	17	17	21	11
YI-046	china	Yi	14	14	19	13	29	24	11	11	12	14	10	10	17	15	18	26	11	18	17	21	11
YI-047	china	Yi	14	14	19	13	29	24	11	11	12	14	10	10	17	15	19	26	11	18	19	21	11
YI-048	china	Yi	14	14	19	13	30	24	11	11	12	14	10	10	17	16	18	26	11	17	17	21	11
YI-049	china	Yi	14	15	19	13	29	24	10	11	13	14	10	10	17	15	17	28	11	18	18	21	11
YI-050	china	Yi	14	14	19	13	29	24	11	11	12	14	10	10	17	15	19	26	11	19	17	21	11
YI-051	china	Yi	14	14	19	13	29	24	10	11	12	14	10	10	17	15	18	28	11	20	17	21	11
YI-052	china	Yi	14	14	19	13	29	24	10	11	12	14	10	10	17	15	18	27	11	20	17	21	11
YI-053	china	Yi	14	15	19	13	29	24	10	11	13	14	10	11	17	15	17	27	11	17	16	21	11
YI-054	china	Yi	15	13	21	13	29	22	11	13	12	14	10	12	19	15	16	22	11	17	17	21	11
YI-055	china	Yi	14	14	18	13	29	24	11	11	12	14	10	10	17	15	17	26	11	18	17	21	11
YI-056	china	Yi	14	12	12	14	30	23	10	13	13	14	11	11	19	15	16	24	12	18	16	21	12
YI-057	china	Yi	16	13	17	13	29	24	11	13	14	14	10	11	18	15	18	24	10	16	20	21	11
YI-058	china	Yi	15	11	17	12	29	23	10	12	12	14	10	12	19	16	18	21	11	16	18	20	12
YI-059	china	Yi	15	12	18	12	30	24	10	12	12	14	10	12	19	15	19	22	11	17	17	19	12
YI-060	china	Yi	15	13	18	12	28	24	10	13	12	15	10	13	20	17	17	24	12	15	18	21	11
YI-061	china	Yi	14	14	19	14	30	24	11	11	12	14	10	10	17	15	17	26	11	18	17	21	11
YI-062	china	Yi	15	15	22	13	29	25	10	13	14	14	10	12	17	16	16	23	10	17	19	21	11
YI-063	china	Yi	15	12	13	13	29	24	10	12	12	15	10	12	19	15	19	22	11	15	17	19	12
YI-064	china	Yi	14	14	19	13	29	24	11	11	12	14	10	10	17	15	17	26	11	18	17	21	11
YI-065	china	Yi	14	14	19	13	29	24	11	11	12	14	10	10	17	15	17	25	11	18	18	21	11
YI-066	china	Yi	13	13	21	13	29	24	10	14	12	14	11	12	20	14	18	23	11	18	18	20	12
YI-067	china	Yi	14	13	19	12	28	25	11	13	12	15	11	11	20	16	18	24	11	17	17	21	12
YI-068	china	Yi	14	14	14	13	29	24	10	11	12	14	10	10	17	15	17	26	11	18	17	21	11
YI-069	china	Yi	14	13	20	12	28	25	11	13	12	15	11	11	20	16	18	24	11	17	17	21	12
YI-070	china	Yi	14	13	20	12	28	24	11	14	12	15	11	12	20	15	18	24	11	18	18	21	12
YI-071	china	Yi	14	13	19	12	28	25	11	13	12	15	11	11	20	16	18	24	11	17	17	21	12
YI-072	china	Yi	16	12	16	12	29	24	10	12	14	15	10	12	19	15	16	22	11	16	19	20	11
YI-073	china	Yi	14	14	14	13	29	24	10	11	12	14	10	10	17	15	17	26	11	18	17	21	11
YI-074	china	Yi	15	11	12	13	29	22	10	13	12	15	10	13	19	16	17	22	12	16	17	21	12
YI-075	china	Yi	13	14	19	13	29	24	11	11	13	14	10	10	17	15	18	27	11	18	17	21	11
YI-076	china	Yi	14	14	19	13	29	24	11	11	12	14	10	10	17	15	17	26	11	16	18	21	11
YI-077	china	Yi	15	11	14	13	30	24	10	7	13	14	11	12	19	15	16	26	12	19	17	21	11
YI-078	china	Yi	15	11	14	13	30	24	10	7	13	14	11	12	19	15	16	26	12	19	17	21	11
YI-079	china	Yi	14	14	19	13	29	25	10	11	12	14	10	10	17	15	18	26	11	19	17	21	11
YI-080	china	Yi	14	14	19	13	29	25	11	11	12	14	10	10	17	15	18	26	11	19	17	21	11
YI-081	china	Yi	15	13	20	12	28	24	11	13	12	15	11	12	20	16	18	24	11	18	19	21	11
YI-082	china	Yi	14	14	19	13	29	24	11	11	12	14	10	10	17	15	17	26	11	18	17	21	12
YI-083	china	Yi	16	12	19	13	29	25	10	13	12	14	10	11	19	14	18	25	11	16	20	20	12
YI-084	china	Yi	16	11	12	14	30	23	10	13	12	15	10	13	19	16	17	22	12	16	20	21	12
YI-085	china	Yi	14	14	19	13	29	24	10	11	12	14	10	10	17	15	18	28	11	20	17	22	11
YI-086	china	Yi	16	14	16	12	27	23	10	12	14	15	10	11	19	15	17	22	11	15	20	21	12
YI-087	china	Yi	16	14	16	12	27	23	10	12	14	15	10	11	19	15	17	22	11	15	20	21	12
YI-088	china	Yi	13	12	14	12	29	23	10	12	13	15	10	10	21	14	19	22	12	17	19	19	12
YI-089	china	Yi	16	14	16	12	27	23	10	12	14	15	10	11	19	15	17	22	11	15	19	21	12
YI-090	china	Yi	13	12	14	12	29	23	10	12	13	15	10	11	21	14	19	22	12	17	19	19	12
YI-091	china	Yi	14	15	15	12	30	24	10	11	13	15	11	11	19	14	17	25	12	18	18	19	12
YI-092	china	Yi	16	14	16	12	27	23	10	12	14	15	10	11	19	15	17	22	11	15	20	21	12
YI-093	china	Yi	13	12	14	12	29	23	10	12	13	15	10	11	21	14	19	22	12	17	19	19	12
YI-094	china	Yi	14	13	13	13	29	23	10	14	13	14	10	12	18	15	16	24	11	18	16	19	12
YI-095	china	Yi	13	12	14	12	29	23	10	12	13	15	10	10	21	14	19	22	12	17	19	19	12
YI-096	china	Yi	14	14	19	13	29	24	10	11	12	14	10	10	17	15	16	26	11	22	16	21	11
YI-097	china	Yi	15	12	19	12	29	25	10	13	12	14	10	12	19	13	18	25	11	19	18	21	13
YI-098	china	Yi	15	13	14	13	29	23	10	14	13	14	10	12	18	15	16	24	11	18	16	19	12
YI-099	china	Yi	14	13	13	13	29	23	10	14	13	14	10	12	18	15	17	24	11	18	16	19	12
YI-100	china	Yi	14	13	13	13	29	23	10	14	13	14	10	12	18	15	17	24	11	18	16	19	12
YI-101	china	Yi	16	13	20	12	28	24	10	13	12	15	10	10	20	15	17	23	11	19	20	21	12
YI-102	china	Yi	14	13	13	13	30	23	10	14	13	14	10	12	18	15	16	24	11	18	16	19	12
YI-103	china	Yi	14	13	14	13	29	23	10	14	13	14	10	12	18	15	16	24	11	18	16	19	12
YI-104	china	Yi	14	13	13	13	29	23	10	14	13	14	10	12	18	15	16	24	11	17	16	19	12
YI-105	china	Yi	14	13	13	13	29	23	10	14	13	14	10	12	18	15	17	24	11	18	16	19	12
YI-106	china	Yi	15	12	13	13	28	25	10	13	14	14	10	11	18	14	16	23	10	18	18	21	11
YI-107	china	Yi	14	13	14	13	29	23	10	14	13	14	10	12	18	15	16	24	11	18	16	19	12
YI-108	china	Yi	14	13	13	13	29	23	10	14	13	14	10	12	18	15	17	24	11	18	16	19	12
YI-109	china	Yi	14	13	13	13	30	23	10	14	13	14	10	12	18	15	16	24	11	18	16	19	12
YI-110	china	Yi	15	13	14	14	30	23	10	14	13	14	10	12	18	15	16	24	11	18	16	19	12
YI-111	china	Yi	14	14	19	13	29	24	10	11	12	14	10	10	17	15	18	26	11	18	18	21	11
YI-112	china	Yi	15	13	13	12	30	23	11	13	13	14	10	11	18	18	16	26	11	19	18	19	12
YI-113	china	Yi	13	14	15	12	29	24	10	14	13	13	11	11	19	15	16	26	11	17	19	22	11
YI-114	china	Yi	14	13	13	12	28	23	10	14	13	14	10	12	18	15	16	24	11	18	16	19	12
YI-115	china	Yi	14	13	13	13	29	23	10	14	13	14	10	12	18	15	16	24	11	18	16	20	12
YI-116	china	Yi	14	13	14	13	29	23	10	14	13	14	10	12	18	15	16	24	11	19	17	19	13
YI-117	china	Yi	15	14	19	13	29	24	10	11	12	14	10	10	17	15	19	27	11	19	17	21	11
YI-118	china	Yi	15	15	21	13	29	25	11	13	14	14	10	13	18	15	17	24	10	15	19	21	11
YI-119	china	Yi	14	14	20	13	29	23	11	11	12	14	10	10	17	15	17	26	11	18	17	21	11
YI-120	china	Yi	15	12	20	12	28	25	9	13	12	14	10	12	19	14	17	27	11	17	20	21	11
YI-121	china	Yi	15	13	18	13	29	24	10	13	12	14	10	12	19	15	18	24	12	18	17	22	11
YI-122	china	Yi	14	14	14	13	29	24	10	11	12	14	10	10	17	15	17	26	11	18	17	21	11
YI-123	china	Yi	14	14	19	13	29	25	10	11	12	14	10	10	17	15	18	26	11	20	17	21	11
YI-124	china	Yi	14	13	18	13	29	24	10	14	12	15	11	13	20	15	17	23	11	19	20	20	12
YI-125	china	Yi	16	12	22	13	29	24	10	13	12	14	10	12	19	14	19	24	10	16	18	21	11
YI-126	china	Yi	14	15	19	13	29	24	10	11	12	14	10	10	17	15	19	29	11	19	18	21	11
YI-127	china	Yi	14	12	13	13	30	23	11	14	13	14	11	11	19	15	16	23	12	18	17	21	12
YI-128	china	Yi	14	13	13	13	29	23	10	14	13	14	10	12	18	15	16	24	11	18	16	19	12
YI-129	china	Yi	14	14	19	13	29	24	10	11	12	14	10	10	17	14	16	27	11	20	17	21	11
YI-130	china	Yi	16	14	16	12	27	23	10	12	14	15	10	11	19	15	17	22	11	15	19	21	12
YI-131	china	Yi	14	13	20	12	29	24	10	13	12	15	11	11	20	16	19	24	11	19	16	21	12
YI-132	china	Yi	14	13	19	13	29	24	11	11	14	14	10	10	17	15	18	27	11	18	17	21	11
YI-133	china	Yi	15	11	15	12	28	23	10	12	12	15	10	11	19	15	18	25	12	15	19	19	12
YI-134	china	Yi	16	11	22	13	29	23	10	11	14	14	10	12	20	15	16	25	11	20	18	22	12
YI-135	china	Yi	14	13	21	12	28	24	10	13	12	15	11	11	20	16	18	24	11	18	17	21	11
YI-136	china	Yi	14	14	19	13	29	24	11	11	14	14	10	10	17	15	18	27	11	18	17	21	11
YI-137	china	Yi	14	13	13	13	29	23	10	14	13	14	10	12	18	15	16	24	11	18	16	19	12
YI-138	china	Yi	14	13	20	12	28	24	10	13	12	15	11	11	20	16	18	24	11	16	17	21	12
YI-139	china	Yi	14	14	20	12	28	24	10	14	12	15	11	12	20	17	17	24	12	20	18	21	12
YI-140	china	Yi	13	12	14	12	29	23	10	12	13	15	10	10	20	14	18	22	12	17	20	19	12
YI-141	china	Yi	15	12	20	14	30	24	10	13	12	15	11	11	19	16	19	23	11	17	17	21	12
YI-142	china	Yi	14	11	12	13	29	23	11	14	13	14	11	12	19	15	16	24	12	17	19	22	12
YI-143	china	Yi	14	14	19	13	29	24	10	11	12	14	10	11	17	15	18	27	12	19	17	20	12
YI-144	china	Yi	14	14	20	12	28	24	10	13	12	15	11	11	20	16	18	24	11	18	17	21	12
YI-145	china	Yi	14	13	19	12	29	24	11	13	12	15	11	12	21	15	18	23	11	19	18	22	12
YI-146	china	Yi	14	13	20	12	28	24	11	13	12	15	11	11	20	15	17	24	11	18	17	21	12
YI-147	china	Yi	14	13	19	12	28	24	11	13	12	15	11	12	20	15	18	23	11	18	17	21	12
YI-148	china	Yi	14	13	20	12	28	24	11	14	12	15	11	12	20	16	19	24	11	18	18	21	12
YI-149	china	Yi	15	12	16	12	29	23	10	12	11	15	10	13	20	15	19	22	11	17	20	20	11
YI-150	china	Yi	14	13	19	12	28	24	11	13	12	15	11	12	20	16	18	24	11	19	17	21	12
YI-151	china	Yi	15	13	17	13	29	24	10	14	12	15	11	13	20	15	18	24	12	17	20	20	13
YI-152	china	Yi	14	15	17	13	29	25	11	13	14	14	10	11	19	16	16	22	10	16	18	22	11
YI-153	china	Yi	14	14	19	13	29	24	11	11	12	14	10	10	17	15	17	26	11	18	17	21	11
YI-154	china	Yi	14	13	14	13	29	23	10	14	13	14	10	12	18	15	16	22	11	19	18	19	12
YI-155	china	Yi	14	13	18	13	29	24	10	14	13	14	11	11	20	14	18	23	11	18	19	20	12
YI-156	china	Yi	14	11	12	13	29	23	11	14	13	14	11	12	19	15	16	23	12	17	18	22	12
YI-157	china	Yi	15	12	17	12	29	23	10	12	12	14	10	11	19	17	18	22	11	17	19	19	12
YI-158	china	Yi	14	14	19	13	29	24	11	11	12	14	10	11	17	15	18	28	12	19	17	21	11
YI-159	china	Yi	14	13	14	13	29	23	10	14	14	14	10	13	18	15	17	24	11	19	16	19	12
YI-160	china	Yi	14	13	19	12	28	24	11	13	12	15	11	12	20	15	18	23	11	19	17	21	12
YI-161	china	Yi	14	12	13	13	29	23	11	14	13	14	11	11	19	15	16	23	12	18	17	21	12
YI-162	china	Yi	15	14	19	13	29	24	10	11	12	14	10	10	17	15	18	27	11	20	16	21	11
YI-163	china	Yi	15	14	16	12	27	24	10	13	13	15	10	11	19	15	18	25	12	15	22	22	12
YI-164	china	Yi	14	13	13	12	28	24	11	13	12	15	11	12	20	15	17	24	11	20	17	21	12
[truncated: 1,589 more rows]
